# Supplementary material for: Single-cell analyses reveal the dynamic functions of Itgb2+ microglia subclusters at different stages of cerebral ischemia-reperfusion injury in transient middle cerebral occlusion mice model
Source: Front Immunol. 2023 Mar 30;14:1114663. doi: 10.3389/fimmu.2023.1114663 (PMC10098327; doi:10.3389/fimmu.2023.1114663)
Supplement: Supplementary file 5 [file DataSheet_1.csv]

Category	CategoryID	GO	Description	PARENT_GO	LogP	Enrichment	Z-score	#TotalGeneInLibrary	#GeneInGO	#GeneInHitList	#GeneInGOAndHitList	%InGO	STDV %InGO	GeneID	Hits	Log(q-value)	GeneList
WikiPathways	27	WP295	Electron transport chain		-22	20	20	20641	99	230	22	9.6	1.9	11957|11958|11983|12859|12861|12862|12864|17992|22272|54405|57423|66091|66142|66152|66377|66594|67126|67530|67942|68198|78330|110323	Atp5j|Atp5k|Atpif1|Cox5b|Cox6a1|Cox6a2|Cox6c|Ndufa4|Uqcrq|Ndufa1|Atp5j2|Ndufa3|Cox7b|Uqcr10|Ndufc1|Uqcr11|Atp5e|Uqcrb|Atp5g2|Ndufb2|Ndufv3|Cox6b1	-18	MyList
KEGG Pathway	24	mmu00190	Oxidative phosphorylation		-19	15	17	20641	135	230	22	9.6	1.9	11951|11957|11958|12859|12861|12862|12864|17992|22272|54405|57423|66091|66142|66152|66377|66594|67126|67530|67942|68198|78330|110323	Atp5g1|Atp5j|Atp5k|Cox5b|Cox6a1|Cox6a2|Cox6c|Ndufa4|Uqcrq|Ndufa1|Atp5j2|Ndufa3|Cox7b|Uqcr10|Ndufc1|Uqcr11|Atp5e|Uqcrb|Atp5g2|Ndufb2|Ndufv3|Cox6b1	-15	MyList
KEGG Pathway	24	mmu05415	Diabetic cardiomyopathy		-15	9.4	13	20641	211	230	22	9.6	1.9	11938|11951|11957|12843|12859|12861|12862|12864|17992|22272|54405|66091|66142|66152|66377|66594|67126|67530|67942|68198|78330|110323	Atp2a2|Atp5g1|Atp5j|Col1a2|Cox5b|Cox6a1|Cox6a2|Cox6c|Ndufa4|Uqcrq|Ndufa1|Ndufa3|Cox7b|Uqcr10|Ndufc1|Uqcr11|Atp5e|Uqcrb|Atp5g2|Ndufb2|Ndufv3|Cox6b1	-11	MyList
KEGG Pathway	24	mmu05020	Prion disease		-14	8	12	20641	268	230	24	10	2	11951|11957|12292|12859|12861|12862|12864|17992|18128|20422|22272|54405|66091|66142|66152|66377|66594|67126|67530|67942|68198|78330|110323|226519	Atp5g1|Atp5j|Cacna1s|Cox5b|Cox6a1|Cox6a2|Cox6c|Ndufa4|Notch1|Sem1|Uqcrq|Ndufa1|Ndufa3|Cox7b|Uqcr10|Ndufc1|Uqcr11|Atp5e|Uqcrb|Atp5g2|Ndufb2|Ndufv3|Cox6b1|Lamc1	-11	MyList
GO Biological Processes	19	GO:0006119	oxidative phosphorylation	19_GO:0008152 metabolic process	-14	14	14	20641	113	230	17	7.4	1.7	11957|11958|12859|12861|12862|12864|22272|54405|57423|66091|66152|66377|66594|67126|67530|68198|78330	Atp5j|Atp5k|Cox5b|Cox6a1|Cox6a2|Cox6c|Uqcrq|Ndufa1|Atp5j2|Ndufa3|Uqcr10|Ndufc1|Uqcr11|Atp5e|Uqcrb|Ndufb2|Ndufv3	-11	MyList
KEGG Pathway	24	mmu04714	Thermogenesis		-14	8.5	12	20641	231	230	22	9.6	1.9	11951|11957|11958|12859|12861|12862|12864|17992|22272|54405|57423|66091|66142|66152|66377|66594|67126|67530|67942|68198|78330|110323	Atp5g1|Atp5j|Atp5k|Cox5b|Cox6a1|Cox6a2|Cox6c|Ndufa4|Uqcrq|Ndufa1|Atp5j2|Ndufa3|Cox7b|Uqcr10|Ndufc1|Uqcr11|Atp5e|Uqcrb|Atp5g2|Ndufb2|Ndufv3|Cox6b1	-10	MyList
Reactome Gene Sets	6	R-MMU-163200	Respiratory electron transport, ATP synthesis by chemiosmotic coupling, and heat production by uncoupling proteins.		-14	13	14	20641	118	230	17	7.4	1.7	11951|11957|11958|12861|17992|22272|54405|57423|66091|66142|66152|66377|67126|67942|68198|78330|110323	Atp5g1|Atp5j|Atp5k|Cox6a1|Ndufa4|Uqcrq|Ndufa1|Atp5j2|Ndufa3|Cox7b|Uqcr10|Ndufc1|Atp5e|Atp5g2|Ndufb2|Ndufv3|Cox6b1	-10	MyList
KEGG Pathway	24	mmu05010	Alzheimer disease		-14	6.3	11	20641	383	230	27	12	2.1	11938|11951|11957|12292|12859|12861|12862|12864|14368|15108|17992|20422|22272|30791|54405|66091|66142|66152|66377|66594|67126|67530|67942|68198|78330|110323|213053	Atp2a2|Atp5g1|Atp5j|Cacna1s|Cox5b|Cox6a1|Cox6a2|Cox6c|Fzd6|Hsd17b10|Ndufa4|Sem1|Uqcrq|Slc39a1|Ndufa1|Ndufa3|Cox7b|Uqcr10|Ndufc1|Uqcr11|Atp5e|Uqcrb|Atp5g2|Ndufb2|Ndufv3|Cox6b1|Slc39a14	-10	MyList
KEGG Pathway	24	mmu05012	Parkinson disease		-14	7.8	12	20641	264	230	23	10	2	11951|11957|12859|12861|12862|12864|17992|20422|22272|30791|54405|66091|66142|66152|66377|66594|67126|67530|67942|68198|78330|110323|213053	Atp5g1|Atp5j|Cox5b|Cox6a1|Cox6a2|Cox6c|Ndufa4|Sem1|Uqcrq|Slc39a1|Ndufa1|Ndufa3|Cox7b|Uqcr10|Ndufc1|Uqcr11|Atp5e|Uqcrb|Atp5g2|Ndufb2|Ndufv3|Cox6b1|Slc39a14	-10	MyList
KEGG Pathway	24	mmu05208	Chemical carcinogenesis - reactive oxygen species		-13	8.5	12	20641	222	230	21	9.1	1.9	11951|11957|12859|12861|12862|12864|17992|18035|22272|54405|66091|66142|66152|66377|66594|67126|67530|67942|68198|78330|110323	Atp5g1|Atp5j|Cox5b|Cox6a1|Cox6a2|Cox6c|Ndufa4|Nfkbia|Uqcrq|Ndufa1|Ndufa3|Cox7b|Uqcr10|Ndufc1|Uqcr11|Atp5e|Uqcrb|Atp5g2|Ndufb2|Ndufv3|Cox6b1	-9.9	MyList
GO Biological Processes	19	GO:0046034	ATP metabolic process	19_GO:0008152 metabolic process	-13	8.6	12	20641	208	230	20	8.7	1.9	11636|11951|11957|11958|12859|12861|12862|12864|22272|54405|57423|66091|66152|66377|66594|67126|67530|67942|68198|78330	Ak1|Atp5g1|Atp5j|Atp5k|Cox5b|Cox6a1|Cox6a2|Cox6c|Uqcrq|Ndufa1|Atp5j2|Ndufa3|Uqcr10|Ndufc1|Uqcr11|Atp5e|Uqcrb|Atp5g2|Ndufb2|Ndufv3	-9.4	MyList
KEGG Pathway	24	mmu05022	Pathways of neurodegeneration - multiple diseases		-12	5.3	10	20641	471	230	28	12	2.2	11938|11951|11957|12292|12859|12861|12862|12864|14368|15108|17992|18412|20422|22272|54405|66091|66142|66152|66377|66594|67126|67530|67942|68198|71648|73205|78330|110323	Atp2a2|Atp5g1|Atp5j|Cacna1s|Cox5b|Cox6a1|Cox6a2|Cox6c|Fzd6|Hsd17b10|Ndufa4|Sqstm1|Sem1|Uqcrq|Ndufa1|Ndufa3|Cox7b|Uqcr10|Ndufc1|Uqcr11|Atp5e|Uqcrb|Atp5g2|Ndufb2|Optn|C9orf72|Ndufv3|Cox6b1	-9.1	MyList
GO Biological Processes	19	GO:0009060	aerobic respiration	19_GO:0008152 metabolic process	-12	10	12	20641	152	230	17	7.4	1.7	11957|11958|12859|12861|12862|12864|22272|54405|57423|66091|66152|66377|66594|67126|67530|68198|78330	Atp5j|Atp5k|Cox5b|Cox6a1|Cox6a2|Cox6c|Uqcrq|Ndufa1|Atp5j2|Ndufa3|Uqcr10|Ndufc1|Uqcr11|Atp5e|Uqcrb|Ndufb2|Ndufv3	-8.7	MyList
KEGG Pathway	24	mmu04932	Non-alcoholic fatty liver disease		-12	9.8	12	20641	156	230	17	7.4	1.7	12702|12859|12861|12862|12864|17992|22272|54405|66091|66142|66152|66377|66594|67530|68198|78330|110323	Socs3|Cox5b|Cox6a1|Cox6a2|Cox6c|Ndufa4|Uqcrq|Ndufa1|Ndufa3|Cox7b|Uqcr10|Ndufc1|Uqcr11|Uqcrb|Ndufb2|Ndufv3|Cox6b1	-8.6	MyList
KEGG Pathway	24	mmu05014	Amyotrophic lateral sclerosis		-11	5.8	10	20641	369	230	24	10	2	11951|11957|12859|12861|12862|12864|17992|18412|20422|22272|54405|66091|66142|66152|66377|66594|67126|67530|67942|68198|71648|73205|78330|110323	Atp5g1|Atp5j|Cox5b|Cox6a1|Cox6a2|Cox6c|Ndufa4|Sqstm1|Sem1|Uqcrq|Ndufa1|Ndufa3|Cox7b|Uqcr10|Ndufc1|Uqcr11|Atp5e|Uqcrb|Atp5g2|Ndufb2|Optn|C9orf72|Ndufv3|Cox6b1	-8.3	MyList
Reactome Gene Sets	6	R-MMU-1428517	The citric acid (TCA) cycle and respiratory electron transport		-11	9	11	20641	169	230	17	7.4	1.7	11951|11957|11958|12861|17992|22272|54405|57423|66091|66142|66152|66377|67126|67942|68198|78330|110323	Atp5g1|Atp5j|Atp5k|Cox6a1|Ndufa4|Uqcrq|Ndufa1|Atp5j2|Ndufa3|Cox7b|Uqcr10|Ndufc1|Atp5e|Atp5g2|Ndufb2|Ndufv3|Cox6b1	-8.1	MyList
KEGG Pathway	24	mmu04260	Cardiac muscle contraction		-11	13	12	20641	87	230	13	5.7	1.5	11938|12292|12373|12859|12861|12862|12864|22272|66142|66152|66594|67530|110323	Atp2a2|Cacna1s|Casq2|Cox5b|Cox6a1|Cox6a2|Cox6c|Uqcrq|Cox7b|Uqcr10|Uqcr11|Uqcrb|Cox6b1	-7.8	MyList
KEGG Pathway	24	mmu05016	Huntington disease		-11	6.2	9.7	20641	302	230	21	9.1	1.9	11951|11957|12859|12861|12862|12864|17992|20422|22272|54405|66091|66142|66152|66377|66594|67126|67530|67942|68198|78330|110323	Atp5g1|Atp5j|Cox5b|Cox6a1|Cox6a2|Cox6c|Ndufa4|Sem1|Uqcrq|Ndufa1|Ndufa3|Cox7b|Uqcr10|Ndufc1|Uqcr11|Atp5e|Uqcrb|Atp5g2|Ndufb2|Ndufv3|Cox6b1	-7.5	MyList
GO Biological Processes	19	GO:0045333	cellular respiration	19_GO:0008152 metabolic process	-11	8.2	11	20641	185	230	17	7.4	1.7	11957|11958|12859|12861|12862|12864|22272|54405|57423|66091|66152|66377|66594|67126|67530|68198|78330	Atp5j|Atp5k|Cox5b|Cox6a1|Cox6a2|Cox6c|Uqcrq|Ndufa1|Atp5j2|Ndufa3|Uqcr10|Ndufc1|Uqcr11|Atp5e|Uqcrb|Ndufb2|Ndufv3	-7.5	MyList
WikiPathways	27	WP1248	Oxidative phosphorylation		-10	17	13	20641	59	230	11	4.8	1.4	11951|11957|11958|17992|57423|66091|66377|67126|67942|68198|78330	Atp5g1|Atp5j|Atp5k|Ndufa4|Atp5j2|Ndufa3|Ndufc1|Atp5e|Atp5g2|Ndufb2|Ndufv3	-7.4	MyList
GO Biological Processes	19	GO:0015986	proton motive force-driven ATP synthesis	19_GO:0008152 metabolic process	-9.7	15	12	20641	67	230	11	4.8	1.4	11951|11957|11958|54405|57423|66091|66377|67126|67942|68198|78330	Atp5g1|Atp5j|Atp5k|Ndufa1|Atp5j2|Ndufa3|Ndufc1|Atp5e|Atp5g2|Ndufb2|Ndufv3	-6.8	MyList
GO Biological Processes	19	GO:0009142	nucleoside triphosphate biosynthetic process	19_GO:0008152 metabolic process	-9.5	11	11	20641	110	230	13	5.7	1.5	11636|11951|11957|11958|18102|54405|57423|66091|66377|67126|67942|68198|78330	Ak1|Atp5g1|Atp5j|Atp5k|Nme1|Ndufa1|Atp5j2|Ndufa3|Ndufc1|Atp5e|Atp5g2|Ndufb2|Ndufv3	-6.6	MyList
GO Biological Processes	19	GO:0009206	purine ribonucleoside triphosphate biosynthetic process	19_GO:0008152 metabolic process	-9.2	11	11	20641	94	230	12	5.2	1.5	11951|11957|11958|18102|54405|57423|66091|66377|67126|67942|68198|78330	Atp5g1|Atp5j|Atp5k|Nme1|Ndufa1|Atp5j2|Ndufa3|Ndufc1|Atp5e|Atp5g2|Ndufb2|Ndufv3	-6.3	MyList
GO Biological Processes	19	GO:0009145	purine nucleoside triphosphate biosynthetic process	19_GO:0008152 metabolic process	-9.2	11	11	20641	95	230	12	5.2	1.5	11951|11957|11958|18102|54405|57423|66091|66377|67126|67942|68198|78330	Atp5g1|Atp5j|Atp5k|Nme1|Ndufa1|Atp5j2|Ndufa3|Ndufc1|Atp5e|Atp5g2|Ndufb2|Ndufv3	-6.3	MyList
GO Biological Processes	19	GO:0009201	ribonucleoside triphosphate biosynthetic process	19_GO:0008152 metabolic process	-9	11	10	20641	99	230	12	5.2	1.5	11951|11957|11958|18102|54405|57423|66091|66377|67126|67942|68198|78330	Atp5g1|Atp5j|Atp5k|Nme1|Ndufa1|Atp5j2|Ndufa3|Ndufc1|Atp5e|Atp5g2|Ndufb2|Ndufv3	-6.1	MyList
GO Biological Processes	19	GO:0006754	ATP biosynthetic process	19_GO:0008152 metabolic process	-8.7	12	11	20641	83	230	11	4.8	1.4	11951|11957|11958|54405|57423|66091|66377|67126|67942|68198|78330	Atp5g1|Atp5j|Atp5k|Ndufa1|Atp5j2|Ndufa3|Ndufc1|Atp5e|Atp5g2|Ndufb2|Ndufv3	-5.8	MyList
GO Biological Processes	19	GO:0015980	energy derivation by oxidation of organic compounds	19_GO:0008152 metabolic process	-8.6	6.2	8.7	20641	245	230	17	7.4	1.7	11957|11958|12859|12861|12862|12864|22272|54405|57423|66091|66152|66377|66594|67126|67530|68198|78330	Atp5j|Atp5k|Cox5b|Cox6a1|Cox6a2|Cox6c|Uqcrq|Ndufa1|Atp5j2|Ndufa3|Uqcr10|Ndufc1|Uqcr11|Atp5e|Uqcrb|Ndufb2|Ndufv3	-5.8	MyList
Reactome Gene Sets	6	R-MMU-1799339	SRP-dependent cotranslational protein targeting to membrane		-8.4	11	10	20641	88	230	11	4.8	1.4	11837|16785|16898|19951|20068|20084|20085|66489|67671|68028|114641	Rplp0|Rpsa|Rps2|Rpl32|Rps17|Rps18|Rps19|Rpl35|Rpl38|Rpl22l1|Rpl31	-5.6	MyList
Reactome Gene Sets	6	R-MMU-975956	Nonsense Mediated Decay (NMD) independent of the Exon Junction Complex (EJC)		-8.3	11	10	20641	90	230	11	4.8	1.4	11837|16785|16898|19951|20068|20084|20085|66489|67671|68028|114641	Rplp0|Rpsa|Rps2|Rpl32|Rps17|Rps18|Rps19|Rpl35|Rpl38|Rpl22l1|Rpl31	-5.5	MyList
GO Biological Processes	19	GO:0009205	purine ribonucleoside triphosphate metabolic process	19_GO:0008152 metabolic process	-8.3	9.5	9.7	20641	113	230	12	5.2	1.5	11951|11957|11958|18102|54405|57423|66091|66377|67126|67942|68198|78330	Atp5g1|Atp5j|Atp5k|Nme1|Ndufa1|Atp5j2|Ndufa3|Ndufc1|Atp5e|Atp5g2|Ndufb2|Ndufv3	-5.5	MyList
GO Biological Processes	19	GO:0009141	nucleoside triphosphate metabolic process	19_GO:0008152 metabolic process	-8.1	8.2	9.1	20641	143	230	13	5.7	1.5	11636|11951|11957|11958|18102|54405|57423|66091|66377|67126|67942|68198|78330	Ak1|Atp5g1|Atp5j|Atp5k|Nme1|Ndufa1|Atp5j2|Ndufa3|Ndufc1|Atp5e|Atp5g2|Ndufb2|Ndufv3	-5.3	MyList
Reactome Gene Sets	6	R-MMU-611105	Respiratory electron transport		-8.1	11	9.8	20641	94	230	11	4.8	1.4	12861|17992|22272|54405|66091|66142|66152|66377|68198|78330|110323	Cox6a1|Ndufa4|Uqcrq|Ndufa1|Ndufa3|Cox7b|Uqcr10|Ndufc1|Ndufb2|Ndufv3|Cox6b1	-5.3	MyList
WikiPathways	27	WP163	Cytoplasmic ribosomal proteins		-8.1	10	9.7	20641	95	230	11	4.8	1.4	11837|16785|16898|19951|20068|20084|20085|66489|67671|67945|114641	Rplp0|Rpsa|Rps2|Rpl32|Rps17|Rps18|Rps19|Rpl35|Rpl38|Rpl41|Rpl31	-5.3	MyList
GO Biological Processes	19	GO:0009199	ribonucleoside triphosphate metabolic process	19_GO:0008152 metabolic process	-8	9	9.3	20641	119	230	12	5.2	1.5	11951|11957|11958|18102|54405|57423|66091|66377|67126|67942|68198|78330	Atp5g1|Atp5j|Atp5k|Nme1|Ndufa1|Atp5j2|Ndufa3|Ndufc1|Atp5e|Atp5g2|Ndufb2|Ndufv3	-5.3	MyList
GO Biological Processes	19	GO:0009144	purine nucleoside triphosphate metabolic process	19_GO:0008152 metabolic process	-8	8.9	9.3	20641	121	230	12	5.2	1.5	11951|11957|11958|18102|54405|57423|66091|66377|67126|67942|68198|78330	Atp5g1|Atp5j|Atp5k|Nme1|Ndufa1|Atp5j2|Ndufa3|Ndufc1|Atp5e|Atp5g2|Ndufb2|Ndufv3	-5.2	MyList
Reactome Gene Sets	6	R-MMU-72689	Formation of a pool of free 40S subunits		-8	10	9.6	20641	97	230	11	4.8	1.4	11837|16785|16898|19951|20068|20084|20085|66489|67671|68028|114641	Rplp0|Rpsa|Rps2|Rpl32|Rps17|Rps18|Rps19|Rpl35|Rpl38|Rpl22l1|Rpl31	-5.2	MyList
GO Biological Processes	19	GO:0006164	purine nucleotide biosynthetic process	19_GO:0008152 metabolic process	-7.8	7	8.6	20641	180	230	14	6.1	1.6	11636|11951|11957|11958|18102|54405|57423|66091|66377|67126|67942|68198|78330|665563	Ak1|Atp5g1|Atp5j|Atp5k|Nme1|Ndufa1|Atp5j2|Ndufa3|Ndufc1|Atp5e|Atp5g2|Ndufb2|Ndufv3|Mthfd2l	-5.1	MyList
KEGG Pathway	24	mmu05171	Coronavirus disease - COVID-19		-7.7	5.8	8.1	20641	247	230	16	7	1.7	11837|12273|15977|16785|16898|18035|18036|19951|20068|20084|20085|66489|67671|67945|68028|114641	Rplp0|C5ar1|Ifnb1|Rpsa|Rps2|Nfkbia|Nfkbib|Rpl32|Rps17|Rps18|Rps19|Rpl35|Rpl38|Rpl41|Rpl22l1|Rpl31	-5	MyList
GO Biological Processes	19	GO:0072522	purine-containing compound biosynthetic process	19_GO:0008152 metabolic process	-7.6	6.7	8.3	20641	187	230	14	6.1	1.6	11636|11951|11957|11958|18102|54405|57423|66091|66377|67126|67942|68198|78330|665563	Ak1|Atp5g1|Atp5j|Atp5k|Nme1|Ndufa1|Atp5j2|Ndufa3|Ndufc1|Atp5e|Atp5g2|Ndufb2|Ndufv3|Mthfd2l	-4.9	MyList
GO Biological Processes	19	GO:0042776	proton motive force-driven mitochondrial ATP synthesis	19_GO:0008152 metabolic process	-7.6	13	10	20641	62	230	9	3.9	1.3	11957|11958|54405|57423|66091|66377|67126|68198|78330	Atp5j|Atp5k|Ndufa1|Atp5j2|Ndufa3|Ndufc1|Atp5e|Ndufb2|Ndufv3	-4.9	MyList
Reactome Gene Sets	6	R-MMU-8949613	Cristae formation		-7.5	30	13	20641	18	230	6	2.6	1.1	11951|11957|11958|57423|67126|67942	Atp5g1|Atp5j|Atp5k|Atp5j2|Atp5e|Atp5g2	-4.9	MyList
Reactome Gene Sets	6	R-MMU-163210	Formation of ATP by chemiosmotic coupling		-7.5	30	13	20641	18	230	6	2.6	1.1	11951|11957|11958|57423|67126|67942	Atp5g1|Atp5j|Atp5k|Atp5j2|Atp5e|Atp5g2	-4.9	MyList
Reactome Gene Sets	6	R-MMU-156827	L13a-mediated translational silencing of Ceruloplasmin expression		-7.5	9.2	9.1	20641	107	230	11	4.8	1.4	11837|16785|16898|19951|20068|20084|20085|66489|67671|68028|114641	Rplp0|Rpsa|Rps2|Rpl32|Rps17|Rps18|Rps19|Rpl35|Rpl38|Rpl22l1|Rpl31	-4.9	MyList
Reactome Gene Sets	6	R-MMU-72706	GTP hydrolysis and joining of the 60S ribosomal subunit		-7.5	9.1	9	20641	108	230	11	4.8	1.4	11837|16785|16898|19951|20068|20084|20085|66489|67671|68028|114641	Rplp0|Rpsa|Rps2|Rpl32|Rps17|Rps18|Rps19|Rpl35|Rpl38|Rpl22l1|Rpl31	-4.8	MyList
Reactome Gene Sets	6	R-MMU-927802	Nonsense-Mediated Decay (NMD)		-7.4	9	8.9	20641	110	230	11	4.8	1.4	11837|16785|16898|19951|20068|20084|20085|66489|67671|68028|114641	Rplp0|Rpsa|Rps2|Rpl32|Rps17|Rps18|Rps19|Rpl35|Rpl38|Rpl22l1|Rpl31	-4.8	MyList
Reactome Gene Sets	6	R-MMU-975957	Nonsense Mediated Decay (NMD) enhanced by the Exon Junction Complex (EJC)		-7.4	9	8.9	20641	110	230	11	4.8	1.4	11837|16785|16898|19951|20068|20084|20085|66489|67671|68028|114641	Rplp0|Rpsa|Rps2|Rpl32|Rps17|Rps18|Rps19|Rpl35|Rpl38|Rpl22l1|Rpl31	-4.8	MyList
GO Biological Processes	19	GO:0002181	cytoplasmic translation	19_GO:0008152 metabolic process	-7.3	8.9	8.9	20641	111	230	11	4.8	1.4	11837|16785|16898|19951|20068|20084|20085|67671|67945|68028|114641	Rplp0|Rpsa|Rps2|Rpl32|Rps17|Rps18|Rps19|Rpl38|Rpl41|Rpl22l1|Rpl31	-4.7	MyList
GO Biological Processes	19	GO:0009152	purine ribonucleotide biosynthetic process	19_GO:0008152 metabolic process	-7.2	6.8	8.1	20641	171	230	13	5.7	1.5	11636|11951|11957|11958|18102|54405|57423|66091|66377|67126|67942|68198|78330	Ak1|Atp5g1|Atp5j|Atp5k|Nme1|Ndufa1|Atp5j2|Ndufa3|Ndufc1|Atp5e|Atp5g2|Ndufb2|Ndufv3	-4.6	MyList
Reactome Gene Sets	6	R-MMU-72737	Cap-dependent Translation Initiation		-7.2	8.6	8.7	20641	115	230	11	4.8	1.4	11837|16785|16898|19951|20068|20084|20085|66489|67671|68028|114641	Rplp0|Rpsa|Rps2|Rpl32|Rps17|Rps18|Rps19|Rpl35|Rpl38|Rpl22l1|Rpl31	-4.6	MyList
Reactome Gene Sets	6	R-MMU-72613	Eukaryotic Translation Initiation		-7.2	8.6	8.7	20641	115	230	11	4.8	1.4	11837|16785|16898|19951|20068|20084|20085|66489|67671|68028|114641	Rplp0|Rpsa|Rps2|Rpl32|Rps17|Rps18|Rps19|Rpl35|Rpl38|Rpl22l1|Rpl31	-4.6	MyList
GO Biological Processes	19	GO:0042775	mitochondrial ATP synthesis coupled electron transport	19_GO:0008152 metabolic process	-7	11	9.3	20641	71	230	9	3.9	1.3	12859|12861|12862|12864|22272|66152|66594|67530|78330	Cox5b|Cox6a1|Cox6a2|Cox6c|Uqcrq|Uqcr10|Uqcr11|Uqcrb|Ndufv3	-4.5	MyList
GO Biological Processes	19	GO:0042773	ATP synthesis coupled electron transport	19_GO:0008152 metabolic process	-6.9	11	9.1	20641	73	230	9	3.9	1.3	12859|12861|12862|12864|22272|66152|66594|67530|78330	Cox5b|Cox6a1|Cox6a2|Cox6c|Uqcrq|Uqcr10|Uqcr11|Uqcrb|Ndufv3	-4.4	MyList
CORUM	33	CORUM:538	Cytochrome c oxidase, mitochondrial		-6.9	37	13	20641	12	230	5	2.2	0.96	12859|12861|12864|66142|110323	Cox5b|Cox6a1|Cox6c|Cox7b|Cox6b1	-4.4	MyList
GO Biological Processes	19	GO:0009260	ribonucleotide biosynthetic process	19_GO:0008152 metabolic process	-6.8	6.4	7.8	20641	183	230	13	5.7	1.5	11636|11951|11957|11958|18102|54405|57423|66091|66377|67126|67942|68198|78330	Ak1|Atp5g1|Atp5j|Atp5k|Nme1|Ndufa1|Atp5j2|Ndufa3|Ndufc1|Atp5e|Atp5g2|Ndufb2|Ndufv3	-4.3	MyList
GO Biological Processes	19	GO:0006091	generation of precursor metabolites and energy	19_GO:0008152 metabolic process	-6.7	4.6	7	20641	333	230	17	7.4	1.7	11957|11958|12859|12861|12862|12864|22272|54405|57423|66091|66152|66377|66594|67126|67530|68198|78330	Atp5j|Atp5k|Cox5b|Cox6a1|Cox6a2|Cox6c|Uqcrq|Ndufa1|Atp5j2|Ndufa3|Uqcr10|Ndufc1|Uqcr11|Atp5e|Uqcrb|Ndufb2|Ndufv3	-4.1	MyList
GO Biological Processes	19	GO:0046390	ribose phosphate biosynthetic process	19_GO:0008152 metabolic process	-6.6	6.1	7.5	20641	192	230	13	5.7	1.5	11636|11951|11957|11958|18102|54405|57423|66091|66377|67126|67942|68198|78330	Ak1|Atp5g1|Atp5j|Atp5k|Nme1|Ndufa1|Atp5j2|Ndufa3|Ndufc1|Atp5e|Atp5g2|Ndufb2|Ndufv3	-4.1	MyList
GO Biological Processes	19	GO:0009165	nucleotide biosynthetic process	19_GO:0008152 metabolic process	-6.6	5.5	7.3	20641	227	230	14	6.1	1.6	11636|11951|11957|11958|18102|54405|57423|66091|66377|67126|67942|68198|78330|665563	Ak1|Atp5g1|Atp5j|Atp5k|Nme1|Ndufa1|Atp5j2|Ndufa3|Ndufc1|Atp5e|Atp5g2|Ndufb2|Ndufv3|Mthfd2l	-4	MyList
GO Biological Processes	19	GO:0019646	aerobic electron transport chain	19_GO:0008152 metabolic process	-6.5	12	9	20641	60	230	8	3.5	1.2	12859|12861|12862|12864|22272|66152|66594|67530	Cox5b|Cox6a1|Cox6a2|Cox6c|Uqcrq|Uqcr10|Uqcr11|Uqcrb	-4	MyList
GO Biological Processes	19	GO:1901293	nucleoside phosphate biosynthetic process	19_GO:0008152 metabolic process	-6.4	5.4	7.2	20641	233	230	14	6.1	1.6	11636|11951|11957|11958|18102|54405|57423|66091|66377|67126|67942|68198|78330|665563	Ak1|Atp5g1|Atp5j|Atp5k|Nme1|Ndufa1|Atp5j2|Ndufa3|Ndufc1|Atp5e|Atp5g2|Ndufb2|Ndufv3|Mthfd2l	-3.9	MyList
Reactome Gene Sets	6	R-MMU-1592230	Mitochondrial biogenesis		-6.3	19	10	20641	28	230	6	2.6	1.1	11951|11957|11958|57423|67126|67942	Atp5g1|Atp5j|Atp5k|Atp5j2|Atp5e|Atp5g2	-3.8	MyList
KEGG Pathway	24	mmu03010	Ribosome		-6.1	6	7.2	20641	179	230	12	5.2	1.5	11837|16785|16898|19951|20068|20084|20085|66489|67671|67945|68028|114641	Rplp0|Rpsa|Rps2|Rpl32|Rps17|Rps18|Rps19|Rpl35|Rpl38|Rpl41|Rpl22l1|Rpl31	-3.6	MyList
GO Biological Processes	19	GO:0022904	respiratory electron transport chain	19_GO:0008152 metabolic process	-5.9	8.3	7.7	20641	97	230	9	3.9	1.3	12859|12861|12862|12864|22272|66152|66594|67530|78330	Cox5b|Cox6a1|Cox6a2|Cox6c|Uqcrq|Uqcr10|Uqcr11|Uqcrb|Ndufv3	-3.4	MyList
CORUM	33	CORUM:495	Cytochrome bc1-complex, mitochondrial		-5.5	36	12	20641	10	230	4	1.7	0.86	22272|66152|66594|67530	Uqcrq|Uqcr10|Uqcr11|Uqcrb	-3.1	MyList
GO Biological Processes	19	GO:0022900	electron transport chain	19_GO:0008152 metabolic process	-5.5	7.5	7.2	20641	107	230	9	3.9	1.3	12859|12861|12862|12864|22272|66152|66594|67530|78330	Cox5b|Cox6a1|Cox6a2|Cox6c|Uqcrq|Uqcr10|Uqcr11|Uqcrb|Ndufv3	-3	MyList
Reactome Gene Sets	6	R-MMU-72312	rRNA processing		-5.4	5.8	6.7	20641	171	230	11	4.8	1.4	11837|16785|16898|19951|20068|20084|20085|66489|67671|68028|114641	Rplp0|Rpsa|Rps2|Rpl32|Rps17|Rps18|Rps19|Rpl35|Rpl38|Rpl22l1|Rpl31	-3	MyList
Reactome Gene Sets	6	R-MMU-8868773	rRNA processing in the nucleus and cytosol		-5.4	5.8	6.7	20641	171	230	11	4.8	1.4	11837|16785|16898|19951|20068|20084|20085|66489|67671|68028|114641	Rplp0|Rpsa|Rps2|Rpl32|Rps17|Rps18|Rps19|Rpl35|Rpl38|Rpl22l1|Rpl31	-3	MyList
Reactome Gene Sets	6	R-MMU-6791226	Major pathway of rRNA processing in the nucleolus and cytosol		-5.4	5.8	6.7	20641	171	230	11	4.8	1.4	11837|16785|16898|19951|20068|20084|20085|66489|67671|68028|114641	Rplp0|Rpsa|Rps2|Rpl32|Rps17|Rps18|Rps19|Rpl35|Rpl38|Rpl22l1|Rpl31	-3	MyList
KEGG Pathway	24	mmu04668	TNF signaling pathway		-5.3	7.1	7	20641	113	230	9	3.9	1.3	12051|12608|12702|15977|16449|18035|21929|22329|26410	Bcl3|Cebpb|Socs3|Ifnb1|Jag1|Nfkbia|Tnfaip3|Vcam1|Map3k8	-2.9	MyList
GO Biological Processes	19	GO:0006163	purine nucleotide metabolic process	19_GO:0008152 metabolic process	-5.1	3.9	5.8	20641	344	230	15	6.5	1.6	11636|11951|11957|11958|13836|18102|54405|57423|66091|66377|67126|67942|68198|78330|665563	Ak1|Atp5g1|Atp5j|Atp5k|Epha2|Nme1|Ndufa1|Atp5j2|Ndufa3|Ndufc1|Atp5e|Atp5g2|Ndufb2|Ndufv3|Mthfd2l	-2.7	MyList
GO Biological Processes	19	GO:0001817	regulation of cytokine production	19_GO:0032501 multicellular organismal process	-5.1	2.7	5.3	20641	786	230	24	10	2	12051|12257|12273|12608|13610|13836|14127|14268|15977|16149|16153|17164|18106|18413|20196|21929|22177|26557|29811|71648|74155|80750|93675|230738	Bcl3|Tspo|C5ar1|Cebpb|S1pr3|Epha2|Fcer1g|Fn1|Ifnb1|Cd74|Il10|Mapkapk2|Cd244a|Osm|S100a13|Tnfaip3|Tyrobp|Homer2|Ndrg2|Optn|Errfi1|N4bp1|Clec2i|Zc3h12a	-2.7	MyList
GO Biological Processes	19	GO:0006122	mitochondrial electron transport, ubiquinol to cytochrome c	19_GO:0008152 metabolic process	-5	28	10	20641	13	230	4	1.7	0.86	22272|66152|66594|67530	Uqcrq|Uqcr10|Uqcr11|Uqcrb	-2.6	MyList
GO Biological Processes	19	GO:0033598	mammary gland epithelial cell proliferation	19_GO:0032502 developmental process	-4.9	26	9.8	20641	14	230	4	1.7	0.86	11839|12608|13836|15902	Areg|Cebpb|Epha2|Id2	-2.5	MyList
GO Biological Processes	19	GO:0072521	purine-containing compound metabolic process	19_GO:0008152 metabolic process	-4.8	3.7	5.5	20641	367	230	15	6.5	1.6	11636|11951|11957|11958|13836|18102|54405|57423|66091|66377|67126|67942|68198|78330|665563	Ak1|Atp5g1|Atp5j|Atp5k|Epha2|Nme1|Ndufa1|Atp5j2|Ndufa3|Ndufc1|Atp5e|Atp5g2|Ndufb2|Ndufv3|Mthfd2l	-2.4	MyList
GO Biological Processes	19	GO:0009150	purine ribonucleotide metabolic process	19_GO:0008152 metabolic process	-4.7	3.8	5.5	20641	329	230	14	6.1	1.6	11636|11951|11957|11958|13836|18102|54405|57423|66091|66377|67126|67942|68198|78330	Ak1|Atp5g1|Atp5j|Atp5k|Epha2|Nme1|Ndufa1|Atp5j2|Ndufa3|Ndufc1|Atp5e|Atp5g2|Ndufb2|Ndufv3	-2.3	MyList
GO Biological Processes	19	GO:0032835	glomerulus development	19_GO:0032502 developmental process	-4.6	10	7.2	20641	52	230	6	2.6	1.1	13809|16449|17300|18128|18131|74055	Enpep|Jag1|Foxc1|Notch1|Notch3|Plce1	-2.2	MyList
GO Biological Processes	19	GO:0002761	regulation of myeloid leukocyte differentiation	19_GO:0002376 immune system process	-4.6	5.8	6	20641	139	230	9	3.9	1.3	12608|15902|15977|16149|17869|18102|22177|76527|93675	Cebpb|Id2|Ifnb1|Cd74|Myc|Nme1|Tyrobp|Il34|Clec2i	-2.2	MyList
GO Biological Processes	19	GO:0001818	negative regulation of cytokine production	19_GO:0048519 negative regulation of biological process	-4.5	3.9	5.4	20641	298	230	13	5.7	1.5	12051|12257|13836|14268|15977|16153|21929|22177|26557|29811|74155|80750|230738	Bcl3|Tspo|Epha2|Fn1|Ifnb1|Il10|Tnfaip3|Tyrobp|Homer2|Ndrg2|Errfi1|N4bp1|Zc3h12a	-2.1	MyList
Reactome Gene Sets	6	R-MMU-72766	Translation		-4.4	4.5	5.5	20641	220	230	11	4.8	1.4	11837|16785|16898|19951|20068|20084|20085|66489|67671|68028|114641	Rplp0|Rpsa|Rps2|Rpl32|Rps17|Rps18|Rps19|Rpl35|Rpl38|Rpl22l1|Rpl31	-2	MyList
GO Biological Processes	19	GO:0001944	vasculature development	19_GO:0032502 developmental process	-4.4	2.9	4.9	20641	592	230	19	8.3	1.8	11535|12702|12778|12826|12843|13654|13809|13819|13836|14268|15214|16449|17300|18128|18131|27279|74155|99929|230738	Adm|Socs3|Ackr3|Col4a1|Col1a2|Egr2|Enpep|Epas1|Epha2|Fn1|Hey2|Jag1|Foxc1|Notch1|Notch3|Tnfrsf12a|Errfi1|Tiparp|Zc3h12a	-2	MyList
GO Biological Processes	19	GO:0014015	positive regulation of gliogenesis	19_GO:0032502 developmental process	-4.4	7.6	6.4	20641	83	230	7	3	1.1	12017|12257|13654|15902|17869|18128|76527	Bag1|Tspo|Egr2|Id2|Myc|Notch1|Il34	-2	MyList
GO Biological Processes	19	GO:0045637	regulation of myeloid cell differentiation	19_GO:0002376 immune system process	-4.4	4.5	5.5	20641	221	230	11	4.8	1.4	12608|15902|15977|16149|16449|17869|18035|18102|22177|76527|93675	Cebpb|Id2|Ifnb1|Cd74|Jag1|Myc|Nfkbia|Nme1|Tyrobp|Il34|Clec2i	-2	MyList
GO Biological Processes	19	GO:0009259	ribonucleotide metabolic process	19_GO:0008152 metabolic process	-4.4	3.6	5.2	20641	349	230	14	6.1	1.6	11636|11951|11957|11958|13836|18102|54405|57423|66091|66377|67126|67942|68198|78330	Ak1|Atp5g1|Atp5j|Atp5k|Epha2|Nme1|Ndufa1|Atp5j2|Ndufa3|Ndufc1|Atp5e|Atp5g2|Ndufb2|Ndufv3	-2	MyList
GO Biological Processes	19	GO:0061314	Notch signaling involved in heart development	19_GO:0023052 signaling	-4.3	38	11	20641	7	230	3	1.3	0.75	15214|16449|18128	Hey2|Jag1|Notch1	-2	MyList
GO Biological Processes	19	GO:0045765	regulation of angiogenesis	19_GO:0032502 developmental process	-4.3	3.8	5.2	20641	309	230	13	5.7	1.5	11504|11535|12273|13836|16153|17300|17872|20193|20317|21390|27279|100952|230738	Adamts1|Adm|C5ar1|Epha2|Il10|Foxc1|Ppp1r15a|S100a1|Serpinf1|Tbxa2r|Tnfrsf12a|Emilin1|Zc3h12a	-2	MyList
GO Biological Processes	19	GO:0002683	negative regulation of immune system process	19_GO:0002376 immune system process	-4.3	3.2	5	20641	450	230	16	7	1.7	12608|14127|15902|15977|16149|16153|17869|18102|20085|21929|22177|73205|93675|100952|230738|246746	Cebpb|Fcer1g|Id2|Ifnb1|Cd74|Il10|Myc|Nme1|Rps19|Tnfaip3|Tyrobp|C9orf72|Clec2i|Emilin1|Zc3h12a|Cd300lf	-2	MyList
GO Biological Processes	19	GO:0006123	mitochondrial electron transport, cytochrome c to oxygen	19_GO:0008152 metabolic process	-4.3	19	8.3	20641	19	230	4	1.7	0.86	12859|12861|12862|12864	Cox5b|Cox6a1|Cox6a2|Cox6c	-2	MyList
GO Biological Processes	19	GO:0001568	blood vessel development	19_GO:0032502 developmental process	-4.3	2.9	4.9	20641	553	230	18	7.8	1.8	11535|12702|12778|12826|12843|13654|13809|13819|13836|14268|15214|16449|17300|18128|18131|27279|99929|230738	Adm|Socs3|Ackr3|Col4a1|Col1a2|Egr2|Enpep|Epas1|Epha2|Fn1|Hey2|Jag1|Foxc1|Notch1|Notch3|Tnfrsf12a|Tiparp|Zc3h12a	-2	MyList
GO Biological Processes	19	GO:1901342	regulation of vasculature development	19_GO:0032502 developmental process	-4.3	3.7	5.2	20641	313	230	13	5.7	1.5	11504|11535|12273|13836|16153|17300|17872|20193|20317|21390|27279|100952|230738	Adamts1|Adm|C5ar1|Epha2|Il10|Foxc1|Ppp1r15a|S100a1|Serpinf1|Tbxa2r|Tnfrsf12a|Emilin1|Zc3h12a	-2	MyList
GO Biological Processes	19	GO:0019221	cytokine-mediated signaling pathway	19_GO:0023052 signaling	-4.3	3.7	5.1	20641	314	230	13	5.7	1.5	12778|14127|15977|16149|16186|17300|18035|18128|18413|20308|64095|76527|246746	Ackr3|Fcer1g|Ifnb1|Cd74|Il2rg|Foxc1|Nfkbia|Notch1|Osm|Ccl9|Gpr35|Il34|Cd300lf	-1.9	MyList
GO Biological Processes	19	GO:0019693	ribose phosphate metabolic process	19_GO:0008152 metabolic process	-4.2	3.5	5	20641	361	230	14	6.1	1.6	11636|11951|11957|11958|13836|18102|54405|57423|66091|66377|67126|67942|68198|78330	Ak1|Atp5g1|Atp5j|Atp5k|Epha2|Nme1|Ndufa1|Atp5j2|Ndufa3|Ndufc1|Atp5e|Atp5g2|Ndufb2|Ndufv3	-1.9	MyList
GO Biological Processes	19	GO:0007005	mitochondrion organization	19_GO:0009987 cellular process	-4.2	3.1	4.9	20641	458	230	16	7	1.7	11983|13819|15108|15937|17869|18412|54405|66091|66169|66377|67067|67267|68198|70556|78617|100503890	Atpif1|Epas1|Hsd17b10|Ier3|Myc|Sqstm1|Ndufa1|Ndufa3|Tomm7|Ndufc1|Romo1|Uqcc2|Ndufb2|Slc25a33|Cstad|Pet100	-1.9	MyList
GO Biological Processes	19	GO:0032495	response to muramyl dipeptide	19_GO:0050896 response to stimulus	-4.2	18	8	20641	20	230	4	1.7	0.86	16449|18035|18128|21929	Jag1|Nfkbia|Notch1|Tnfaip3	-1.9	MyList
GO Biological Processes	19	GO:0000028	ribosomal small subunit assembly	19_GO:0009987 cellular process	-4.2	18	8	20641	20	230	4	1.7	0.86	16785|16898|20085|67671	Rpsa|Rps2|Rps19|Rpl38	-1.9	MyList
GO Biological Processes	19	GO:0014031	mesenchymal cell development	19_GO:0032502 developmental process	-4.1	34	9.8	20641	8	230	3	1.3	0.75	15214|17300|18128	Hey2|Foxc1|Notch1	-1.8	MyList
GO Biological Processes	19	GO:0098780	response to mitochondrial depolarisation	19_GO:0050896 response to stimulus	-4.1	17	7.8	20641	21	230	4	1.7	0.86	11983|18412|66169|71648	Atpif1|Sqstm1|Tomm7|Optn	-1.8	MyList
Reactome Gene Sets	6	R-MMU-425410	Metal ion SLC transporters		-4.1	17	7.8	20641	21	230	4	1.7	0.86	12870|30791|213053|226781	Cp|Slc39a1|Slc39a14|Slc30a10	-1.8	MyList
CORUM	33	CORUM:382	Respiratory chain complex I, mitochondrial		-4.1	11	6.9	20641	40	230	5	2.2	0.96	17992|54405|66091|68198|78330	Ndufa4|Ndufa1|Ndufa3|Ndufb2|Ndufv3	-1.8	MyList
GO Biological Processes	19	GO:0033108	mitochondrial respiratory chain complex assembly	19_GO:0009987 cellular process	-4.1	6.8	5.9	20641	93	230	7	3	1.1	54405|66091|66377|67267|68198|70556|100503890	Ndufa1|Ndufa3|Ndufc1|Uqcc2|Ndufb2|Slc25a33|Pet100	-1.8	MyList
Reactome Gene Sets	6	R-MMU-168898	Toll-like Receptor Cascades		-4.1	5.7	5.6	20641	126	230	8	3.5	1.2	13039|13429|17164|18035|18036|20193|26410|319520	Ctsl|Dnm1|Mapkapk2|Nfkbia|Nfkbib|S100a1|Map3k8|Dusp4	-1.8	MyList
GO Biological Processes	19	GO:0009117	nucleotide metabolic process	19_GO:0008152 metabolic process	-4.1	3.2	4.8	20641	424	230	15	6.5	1.6	11636|11951|11957|11958|13836|18102|54405|57423|66091|66377|67126|67942|68198|78330|665563	Ak1|Atp5g1|Atp5j|Atp5k|Epha2|Nme1|Ndufa1|Atp5j2|Ndufa3|Ndufc1|Atp5e|Atp5g2|Ndufb2|Ndufv3|Mthfd2l	-1.8	MyList
GO Biological Processes	19	GO:0001704	formation of primary germ layer	19_GO:0032502 developmental process	-4	6.5	5.7	20641	97	230	7	3	1.1	13836|14268|17300|23872|68196|216850|319520	Epha2|Fn1|Foxc1|Ets2|Hsbp1|Kdm6b|Dusp4	-1.7	MyList
GO Biological Processes	19	GO:0031347	regulation of defense response	19_GO:0050896 response to stimulus	-4	2.7	4.5	20641	640	230	19	8.3	1.8	12608|12702|14127|14598|15937|16149|16153|18035|18413|20085|20317|21929|22177|52118|64292|71648|80750|100952|230738	Cebpb|Socs3|Fcer1g|Ggt1|Ier3|Cd74|Il10|Nfkbia|Osm|Rps19|Serpinf1|Tnfaip3|Tyrobp|Pvr|Ptges|Optn|N4bp1|Emilin1|Zc3h12a	-1.7	MyList
GO Biological Processes	19	GO:0006753	nucleoside phosphate metabolic process	19_GO:0008152 metabolic process	-4	3.1	4.7	20641	432	230	15	6.5	1.6	11636|11951|11957|11958|13836|18102|54405|57423|66091|66377|67126|67942|68198|78330|665563	Ak1|Atp5g1|Atp5j|Atp5k|Epha2|Nme1|Ndufa1|Atp5j2|Ndufa3|Ndufc1|Atp5e|Atp5g2|Ndufb2|Ndufv3|Mthfd2l	-1.7	MyList
GO Biological Processes	19	GO:0060326	cell chemotaxis	19_GO:0040011 locomotion	-3.9	4.3	5.1	20641	209	230	10	4.3	1.3	12273|12778|13836|14127|20085|20308|22329|64095|66102|109700	C5ar1|Ackr3|Epha2|Fcer1g|Rps19|Ccl9|Vcam1|Gpr35|Cxcl16|Itga1	-1.7	MyList
GO Biological Processes	19	GO:0032720	negative regulation of tumor necrosis factor production	19_GO:0048519 negative regulation of biological process	-3.9	7.7	6	20641	70	230	6	2.6	1.1	12051|12257|16153|21929|74155|230738	Bcl3|Tspo|Il10|Tnfaip3|Errfi1|Zc3h12a	-1.6	MyList
GO Biological Processes	19	GO:0002237	response to molecule of bacterial origin	19_GO:0044419 biological process involved in interspecies interaction between organisms	-3.9	3.2	4.7	20641	390	230	14	6.1	1.6	11502|11535|12273|12457|12608|16153|16523|17164|18035|18036|21390|21929|66102|230738	Adam9|Adm|C5ar1|Noct|Cebpb|Il10|Kcnj8|Mapkapk2|Nfkbia|Nfkbib|Tbxa2r|Tnfaip3|Cxcl16|Zc3h12a	-1.6	MyList
GO Biological Processes	19	GO:1903556	negative regulation of tumor necrosis factor superfamily cytokine production	19_GO:0048519 negative regulation of biological process	-3.9	7.6	5.9	20641	71	230	6	2.6	1.1	12051|12257|16153|21929|74155|230738	Bcl3|Tspo|Il10|Tnfaip3|Errfi1|Zc3h12a	-1.6	MyList
WikiPathways	27	WP2573	Primary focal segmental glomerulosclerosis (FSGS)		-3.8	7.5	5.8	20641	72	230	6	2.6	1.1	13039|13429|16449|18128|18793|74055	Ctsl|Dnm1|Jag1|Notch1|Plaur|Plce1	-1.6	MyList
GO Biological Processes	19	GO:0048514	blood vessel morphogenesis	19_GO:0032502 developmental process	-3.8	3	4.6	20641	447	230	15	6.5	1.6	11535|12778|12826|13809|13819|13836|14268|15214|16449|17300|18128|18131|27279|99929|230738	Adm|Ackr3|Col4a1|Enpep|Epas1|Epha2|Fn1|Hey2|Jag1|Foxc1|Notch1|Notch3|Tnfrsf12a|Tiparp|Zc3h12a	-1.6	MyList
GO Biological Processes	19	GO:0055080	cation homeostasis	19_GO:0065007 biological regulation	-3.7	2.8	4.4	20641	507	230	16	7	1.7	11535|11927|11938|12351|12373|12870|13819|17869|19228|20499|53322|64209|66162|213053|226781|622976	Adm|Atox1|Atp2a2|Car4|Casq2|Cp|Epas1|Myc|Pth1r|Slc12a7|Nucb2|Herpud1|Bola2|Slc39a14|Slc30a10|Gm6377	-1.5	MyList
GO Biological Processes	19	GO:1901652	response to peptide	19_GO:0050896 response to stimulus	-3.7	3.3	4.6	20641	357	230	13	5.7	1.5	11938|13654|16449|18035|18128|20317|21929|22329|67092|70556|213053|226781|231207	Atp2a2|Egr2|Jag1|Nfkbia|Notch1|Serpinf1|Tnfaip3|Vcam1|Gatm|Slc25a33|Slc39a14|Slc30a10|Cpeb2	-1.5	MyList
GO Biological Processes	19	GO:0006954	inflammatory response	19_GO:0050896 response to stimulus	-3.7	2.8	4.4	20641	509	230	16	7	1.7	12273|12608|13610|13836|14127|14268|17164|18036|18128|20308|21390|21929|22177|76527|216850|230738	C5ar1|Cebpb|S1pr3|Epha2|Fcer1g|Fn1|Mapkapk2|Nfkbib|Notch1|Ccl9|Tbxa2r|Tnfaip3|Tyrobp|Il34|Kdm6b|Zc3h12a	-1.5	MyList
Reactome Gene Sets	6	R-MMU-425366	Transport of bile salts and organic acids, metal ions and amine compounds		-3.7	7.1	5.6	20641	76	230	6	2.6	1.1	12870|14412|19879|30791|213053|226781	Cp|Slc6a13|Slc22a8|Slc39a1|Slc39a14|Slc30a10	-1.5	MyList
GO Biological Processes	19	GO:0050866	negative regulation of cell activation	19_GO:0048519 negative regulation of biological process	-3.7	4	4.8	20641	224	230	10	4.3	1.3	12608|15902|15977|16149|16153|21929|22177|100952|230738|246746	Cebpb|Id2|Ifnb1|Cd74|Il10|Tnfaip3|Tyrobp|Emilin1|Zc3h12a|Cd300lf	-1.5	MyList
Reactome Gene Sets	6	R-MMU-72695	Formation of the ternary complex, and subsequently, the 43S complex		-3.6	9	6	20641	50	230	5	2.2	0.96	16785|16898|20068|20084|20085	Rpsa|Rps2|Rps17|Rps18|Rps19	-1.4	MyList
GO Biological Processes	19	GO:0090407	organophosphate biosynthetic process	19_GO:0008152 metabolic process	-3.6	2.9	4.4	20641	464	230	15	6.5	1.6	11636|11951|11957|11958|12702|18102|54405|57423|66091|66377|67126|67942|68198|78330|665563	Ak1|Atp5g1|Atp5j|Atp5k|Socs3|Nme1|Ndufa1|Atp5j2|Ndufa3|Ndufc1|Atp5e|Atp5g2|Ndufb2|Ndufv3|Mthfd2l	-1.4	MyList
GO Biological Processes	19	GO:0032680	regulation of tumor necrosis factor production	19_GO:0032501 multicellular organismal process	-3.6	4.4	4.9	20641	185	230	9	3.9	1.3	12051|12257|14127|16153|17164|21929|22177|74155|230738	Bcl3|Tspo|Fcer1g|Il10|Mapkapk2|Tnfaip3|Tyrobp|Errfi1|Zc3h12a	-1.4	MyList
GO Biological Processes	19	GO:0098771	inorganic ion homeostasis	19_GO:0065007 biological regulation	-3.6	2.8	4.3	20641	518	230	16	7	1.7	11535|11927|11938|12351|12373|12870|13819|17869|19228|20499|53322|64209|66162|213053|226781|622976	Adm|Atox1|Atp2a2|Car4|Casq2|Cp|Epas1|Myc|Pth1r|Slc12a7|Nucb2|Herpud1|Bola2|Slc39a14|Slc30a10|Gm6377	-1.4	MyList
GO Biological Processes	19	GO:1902106	negative regulation of leukocyte differentiation	19_GO:0002376 immune system process	-3.6	5.7	5.2	20641	111	230	7	3	1.1	15902|15977|16149|17869|18102|93675|230738	Id2|Ifnb1|Cd74|Myc|Nme1|Clec2i|Zc3h12a	-1.4	MyList
GO Biological Processes	19	GO:0060713	labyrinthine layer morphogenesis	19_GO:0022414 reproductive process	-3.6	13	6.6	20641	28	230	4	1.7	0.86	11535|12702|16153|22329	Adm|Socs3|Il10|Vcam1	-1.4	MyList
GO Biological Processes	19	GO:1901137	carbohydrate derivative biosynthetic process	19_GO:0008152 metabolic process	-3.6	2.8	4.3	20641	519	230	16	7	1.7	11636|11951|11957|11958|13135|18102|21664|54405|57423|66091|66377|67126|67695|67942|68198|78330	Ak1|Atp5g1|Atp5j|Atp5k|Dad1|Nme1|Phlda1|Ndufa1|Atp5j2|Ndufa3|Ndufc1|Atp5e|Ost4|Atp5g2|Ndufb2|Ndufv3	-1.4	MyList
GO Biological Processes	19	GO:0018130	heterocycle biosynthetic process	19_GO:0008152 metabolic process	-3.6	2.4	4.2	20641	744	230	20	8.7	1.9	11636|11951|11957|11958|11983|13819|14284|17869|18102|54405|57423|66091|66377|67126|67942|68066|68198|70556|78330|665563	Ak1|Atp5g1|Atp5j|Atp5k|Atpif1|Epas1|Fosl2|Myc|Nme1|Ndufa1|Atp5j2|Ndufa3|Ndufc1|Atp5e|Atp5g2|Slc25a39|Ndufb2|Slc25a33|Ndufv3|Mthfd2l	-1.4	MyList
GO Biological Processes	19	GO:0045596	negative regulation of cell differentiation	19_GO:0048519 negative regulation of biological process	-3.6	2.4	4.2	20641	744	230	20	8.7	1.9	11839|12257|12317|12457|13610|15902|15977|16149|16449|16814|17869|18035|18102|18128|18131|20308|53322|93675|230738|246154	Areg|Tspo|Calr|Noct|S1pr3|Id2|Ifnb1|Cd74|Jag1|Lbx1|Myc|Nfkbia|Nme1|Notch1|Notch3|Ccl9|Nucb2|Clec2i|Zc3h12a|Vasn	-1.4	MyList
GO Biological Processes	19	GO:1903555	regulation of tumor necrosis factor superfamily cytokine production	19_GO:0032501 multicellular organismal process	-3.6	4.3	4.8	20641	188	230	9	3.9	1.3	12051|12257|14127|16153|17164|21929|22177|74155|230738	Bcl3|Tspo|Fcer1g|Il10|Mapkapk2|Tnfaip3|Tyrobp|Errfi1|Zc3h12a	-1.4	MyList
GO Biological Processes	19	GO:0032496	response to lipopolysaccharide	19_GO:0044419 biological process involved in interspecies interaction between organisms	-3.6	3.2	4.4	20641	369	230	13	5.7	1.5	11502|11535|12457|12608|16153|16523|17164|18035|18036|21390|21929|66102|230738	Adam9|Adm|Noct|Cebpb|Il10|Kcnj8|Mapkapk2|Nfkbia|Nfkbib|Tbxa2r|Tnfaip3|Cxcl16|Zc3h12a	-1.4	MyList
GO Biological Processes	19	GO:1903707	negative regulation of hemopoiesis	19_GO:0002376 immune system process	-3.6	5.6	5.2	20641	113	230	7	3	1.1	15902|15977|16149|17869|18102|93675|230738	Id2|Ifnb1|Cd74|Myc|Nme1|Clec2i|Zc3h12a	-1.4	MyList
GO Biological Processes	19	GO:0048568	embryonic organ development	19_GO:0032502 developmental process	-3.5	2.7	4.3	20641	525	230	16	7	1.7	11535|12608|12702|13819|13836|14368|15214|15902|16153|16814|17300|17869|18128|22329|30791|67671	Adm|Cebpb|Socs3|Epas1|Epha2|Fzd6|Hey2|Id2|Il10|Lbx1|Foxc1|Myc|Notch1|Vcam1|Slc39a1|Rpl38	-1.4	MyList
GO Biological Processes	19	GO:0035239	tube morphogenesis	19_GO:0032502 developmental process	-3.5	2.4	4.1	20641	749	230	20	8.7	1.9	11535|11839|12778|12826|13809|13819|13836|14268|14368|15214|15902|16449|16814|17300|17869|18128|18131|27279|99929|230738	Adm|Areg|Ackr3|Col4a1|Enpep|Epas1|Epha2|Fn1|Fzd6|Hey2|Id2|Jag1|Lbx1|Foxc1|Myc|Notch1|Notch3|Tnfrsf12a|Tiparp|Zc3h12a	-1.4	MyList
GO Biological Processes	19	GO:0010942	positive regulation of cell death	19_GO:0048518 positive regulation of biological process	-3.5	2.5	4.2	20641	692	230	19	8.3	1.8	11535|11951|12017|12257|14412|15977|16153|17869|17872|18128|18413|21664|22177|27279|54711|71648|106869|109700|230738	Adm|Atp5g1|Bag1|Tspo|Slc6a13|Ifnb1|Il10|Myc|Ppp1r15a|Notch1|Osm|Phlda1|Tyrobp|Tnfrsf12a|Plagl2|Optn|Tnfaip8|Itga1|Zc3h12a	-1.4	MyList
GO Biological Processes	19	GO:0055065	metal ion homeostasis	19_GO:0065007 biological regulation	-3.5	3	4.3	20641	423	230	14	6.1	1.6	11535|11927|11938|12373|12870|13819|17869|19228|20499|53322|64209|66162|213053|226781	Adm|Atox1|Atp2a2|Casq2|Cp|Epas1|Myc|Pth1r|Slc12a7|Nucb2|Herpud1|Bola2|Slc39a14|Slc30a10	-1.4	MyList
GO Biological Processes	19	GO:0001892	embryonic placenta development	19_GO:0022414 reproductive process	-3.5	5.5	5.1	20641	115	230	7	3	1.1	11535|12608|12702|13819|15214|16153|22329	Adm|Cebpb|Socs3|Epas1|Hey2|Il10|Vcam1	-1.4	MyList
GO Biological Processes	19	GO:0048598	embryonic morphogenesis	19_GO:0032502 developmental process	-3.5	2.5	4.2	20641	639	230	18	7.8	1.8	11535|12702|13836|14268|14368|15902|16153|16814|17300|17869|18128|22329|23872|30791|67671|68196|216850|319520	Adm|Socs3|Epha2|Fn1|Fzd6|Id2|Il10|Lbx1|Foxc1|Myc|Notch1|Vcam1|Ets2|Slc39a1|Rpl38|Hsbp1|Kdm6b|Dusp4	-1.4	MyList
GO Biological Processes	19	GO:1903706	regulation of hemopoiesis	19_GO:0002376 immune system process	-3.5	2.9	4.3	20641	426	230	14	6.1	1.6	12608|15902|15977|16149|16153|16186|16449|17869|18035|18102|22177|76527|93675|230738	Cebpb|Id2|Ifnb1|Cd74|Il10|Il2rg|Jag1|Myc|Nfkbia|Nme1|Tyrobp|Il34|Clec2i|Zc3h12a	-1.3	MyList
WikiPathways	27	WP458	Inflammatory response pathway		-3.5	12	6.4	20641	30	230	4	1.7	0.86	12843|14268|16186|226519	Col1a2|Fn1|Il2rg|Lamc1	-1.3	MyList
GO Biological Processes	19	GO:0050801	ion homeostasis	19_GO:0065007 biological regulation	-3.5	2.7	4.2	20641	532	230	16	7	1.7	11535|11927|11938|12351|12373|12870|13819|17869|19228|20499|53322|64209|66162|213053|226781|622976	Adm|Atox1|Atp2a2|Car4|Casq2|Cp|Epas1|Myc|Pth1r|Slc12a7|Nucb2|Herpud1|Bola2|Slc39a14|Slc30a10|Gm6377	-1.3	MyList
GO Biological Processes	19	GO:0019438	aromatic compound biosynthetic process	19_GO:0008152 metabolic process	-3.5	2.4	4.1	20641	757	230	20	8.7	1.9	11636|11951|11957|11958|11983|13819|14284|17869|18102|54405|57423|66091|66377|67126|67942|68066|68198|70556|78330|665563	Ak1|Atp5g1|Atp5j|Atp5k|Atpif1|Epas1|Fosl2|Myc|Nme1|Ndufa1|Atp5j2|Ndufa3|Ndufc1|Atp5e|Atp5g2|Slc25a39|Ndufb2|Slc25a33|Ndufv3|Mthfd2l	-1.3	MyList
GO Biological Processes	19	GO:0010720	positive regulation of cell development	19_GO:0032502 developmental process	-3.5	3.1	4.3	20641	379	230	13	5.7	1.5	11951|12017|12257|12317|13654|14268|15902|17869|18128|20317|22177|27279|76527	Atp5g1|Bag1|Tspo|Calr|Egr2|Fn1|Id2|Myc|Notch1|Serpinf1|Tyrobp|Tnfrsf12a|Il34	-1.3	MyList
GO Biological Processes	19	GO:0097084	vascular associated smooth muscle cell development	19_GO:0032502 developmental process	-3.4	21	7.5	20641	13	230	3	1.3	0.75	11535|15214|18128	Adm|Hey2|Notch1	-1.3	MyList
GO Biological Processes	19	GO:1904925	positive regulation of autophagy of mitochondrion in response to mitochondrial depolarization	19_GO:0008152 metabolic process	-3.4	21	7.5	20641	13	230	3	1.3	0.75	11983|66169|71648	Atpif1|Tomm7|Optn	-1.3	MyList
GO Biological Processes	19	GO:0045687	positive regulation of glial cell differentiation	19_GO:0032502 developmental process	-3.4	8.2	5.6	20641	55	230	5	2.2	0.96	12017|13654|15902|18128|76527	Bag1|Egr2|Id2|Notch1|Il34	-1.3	MyList
GO Biological Processes	19	GO:0055086	nucleobase-containing small molecule metabolic process	19_GO:0008152 metabolic process	-3.4	2.8	4.2	20641	485	230	15	6.5	1.6	11636|11951|11957|11958|13836|18102|54405|57423|66091|66377|67126|67942|68198|78330|665563	Ak1|Atp5g1|Atp5j|Atp5k|Epha2|Nme1|Ndufa1|Atp5j2|Ndufa3|Ndufc1|Atp5e|Atp5g2|Ndufb2|Ndufv3|Mthfd2l	-1.3	MyList
GO Biological Processes	19	GO:0072337	modified amino acid transport	19_GO:0051179 localization	-3.4	11	6.1	20641	32	230	4	1.7	0.86	14412|19879|68066|240638	Slc6a13|Slc22a8|Slc25a39|Slc16a12	-1.3	MyList
Reactome Gene Sets	6	R-MMU-6799198	Complex I biogenesis		-3.4	7.9	5.5	20641	57	230	5	2.2	0.96	54405|66091|66377|68198|78330	Ndufa1|Ndufa3|Ndufc1|Ndufb2|Ndufv3	-1.3	MyList
Reactome Gene Sets	6	R-MMU-72649	Translation initiation complex formation		-3.4	7.9	5.5	20641	57	230	5	2.2	0.96	16785|16898|20068|20084|20085	Rpsa|Rps2|Rps17|Rps18|Rps19	-1.3	MyList
GO Biological Processes	19	GO:1903053	regulation of extracellular matrix organization	19_GO:0050789 regulation of biological process	-3.4	7.9	5.5	20641	57	230	5	2.2	0.96	14086|16773|18128|100952|226519	Fscn1|Lama2|Notch1|Emilin1|Lamc1	-1.3	MyList
Reactome Gene Sets	6	R-MMU-72702	Ribosomal scanning and start codon recognition		-3.4	7.9	5.5	20641	57	230	5	2.2	0.96	16785|16898|20068|20084|20085	Rpsa|Rps2|Rps17|Rps18|Rps19	-1.3	MyList
GO Biological Processes	19	GO:0002695	negative regulation of leukocyte activation	19_GO:0002376 immune system process	-3.4	4	4.6	20641	201	230	9	3.9	1.3	12608|15902|15977|16149|16153|21929|22177|230738|246746	Cebpb|Id2|Ifnb1|Cd74|Il10|Tnfaip3|Tyrobp|Zc3h12a|Cd300lf	-1.3	MyList
GO Biological Processes	19	GO:0008285	negative regulation of cell population proliferation	19_GO:0048519 negative regulation of biological process	-3.4	2.3	4	20641	774	230	20	8.7	1.9	11535|11983|12257|12608|12778|13039|16153|16814|17869|17872|18128|19228|20317|21929|22177|29811|56190|64292|71648|109700	Adm|Atpif1|Tspo|Cebpb|Ackr3|Ctsl|Il10|Lbx1|Myc|Ppp1r15a|Notch1|Pth1r|Serpinf1|Tnfaip3|Tyrobp|Ndrg2|Rbm38|Ptges|Optn|Itga1	-1.3	MyList
GO Biological Processes	19	GO:0007219	Notch signaling pathway	19_GO:0023052 signaling	-3.4	5.1	4.9	20641	122	230	7	3	1.1	13610|15214|16449|17300|18128|18131|20085	S1pr3|Hey2|Jag1|Foxc1|Notch1|Notch3|Rps19	-1.3	MyList
GO Biological Processes	19	GO:0060670	branching involved in labyrinthine layer morphogenesis	19_GO:0022414 reproductive process	-3.3	19	7.2	20641	14	230	3	1.3	0.75	11535|12702|16153	Adm|Socs3|Il10	-1.3	MyList
GO Biological Processes	19	GO:1904923	regulation of autophagy of mitochondrion in response to mitochondrial depolarization	19_GO:0008152 metabolic process	-3.3	19	7.2	20641	14	230	3	1.3	0.75	11983|66169|71648	Atpif1|Tomm7|Optn	-1.3	MyList
GO Biological Processes	19	GO:0001570	vasculogenesis	19_GO:0032502 developmental process	-3.3	6.1	5.1	20641	88	230	6	2.6	1.1	11535|12778|13836|15214|18128|99929	Adm|Ackr3|Epha2|Hey2|Notch1|Tiparp	-1.3	MyList
KEGG Pathway	24	mmu04658	Th1 and Th2 cell differentiation		-3.3	6.1	5.1	20641	88	230	6	2.6	1.1	16186|16449|18035|18036|18128|18131	Il2rg|Jag1|Nfkbia|Nfkbib|Notch1|Notch3	-1.3	MyList
KEGG Pathway	24	mmu04512	ECM-receptor interaction		-3.3	6.1	5.1	20641	88	230	6	2.6	1.1	12826|12843|14268|16773|109700|226519	Col4a1|Col1a2|Fn1|Lama2|Itga1|Lamc1	-1.3	MyList
GO Biological Processes	19	GO:2000377	regulation of reactive oxygen species metabolic process	19_GO:0008152 metabolic process	-3.3	4.5	4.7	20641	161	230	8	3.5	1.2	11951|12257|15937|22177|67067|70556|226781|230738	Atp5g1|Tspo|Ier3|Tyrobp|Romo1|Slc25a33|Slc30a10|Zc3h12a	-1.3	MyList
Reactome Gene Sets	6	R-MMU-72662	Activation of the mRNA upon binding of the cap-binding complex and eIFs, and subsequent binding to 43S		-3.3	7.7	5.5	20641	58	230	5	2.2	0.96	16785|16898|20068|20084|20085	Rpsa|Rps2|Rps17|Rps18|Rps19	-1.3	MyList
GO Biological Processes	19	GO:0060669	embryonic placenta morphogenesis	19_GO:0022414 reproductive process	-3.3	11	6	20641	33	230	4	1.7	0.86	11535|12702|16153|22329	Adm|Socs3|Il10|Vcam1	-1.3	MyList
GO Biological Processes	19	GO:1905314	semi-lunar valve development	19_GO:0032502 developmental process	-3.3	11	6	20641	33	230	4	1.7	0.86	15214|16449|18128|100952	Hey2|Jag1|Notch1|Emilin1	-1.3	MyList
GO Biological Processes	19	GO:1902105	regulation of leukocyte differentiation	19_GO:0002376 immune system process	-3.3	3.1	4.2	20641	343	230	12	5.2	1.5	12608|15902|15977|16149|16153|16186|17869|18102|22177|76527|93675|230738	Cebpb|Id2|Ifnb1|Cd74|Il10|Il2rg|Myc|Nme1|Tyrobp|Il34|Clec2i|Zc3h12a	-1.2	MyList
GO Biological Processes	19	GO:0043065	positive regulation of apoptotic process	19_GO:0048518 positive regulation of biological process	-3.3	2.5	4	20641	609	230	17	7.4	1.7	11535|12017|12257|15977|16153|17869|17872|18128|18413|21664|22177|27279|54711|71648|106869|109700|230738	Adm|Bag1|Tspo|Ifnb1|Il10|Myc|Ppp1r15a|Notch1|Osm|Phlda1|Tyrobp|Tnfrsf12a|Plagl2|Optn|Tnfaip8|Itga1|Zc3h12a	-1.2	MyList
KEGG Pathway	24	mmu05205	Proteoglycans in cancer		-3.3	3.9	4.5	20641	205	230	9	3.9	1.3	12512|12843|13039|14268|14368|15529|17869|18793|74055	Cd63|Col1a2|Ctsl|Fn1|Fzd6|Sdc2|Myc|Plaur|Plce1	-1.2	MyList
GO Biological Processes	19	GO:0045665	negative regulation of neuron differentiation	19_GO:0048519 negative regulation of biological process	-3.3	6	5	20641	90	230	6	2.6	1.1	12317|15902|16449|16814|18128|18131	Calr|Id2|Jag1|Lbx1|Notch1|Notch3	-1.2	MyList
GO Biological Processes	19	GO:0050769	positive regulation of neurogenesis	19_GO:0032502 developmental process	-3.3	3.3	4.3	20641	299	230	11	4.8	1.4	11951|12017|12257|13654|14268|15902|17869|18128|20317|27279|76527	Atp5g1|Bag1|Tspo|Egr2|Fn1|Id2|Myc|Notch1|Serpinf1|Tnfrsf12a|Il34	-1.2	MyList
GO Biological Processes	19	GO:2001046	positive regulation of integrin-mediated signaling pathway	19_GO:0023052 signaling	-3.2	18	7	20641	15	230	3	1.3	0.75	12512|16773|226519	Cd63|Lama2|Lamc1	-1.2	MyList
Reactome Gene Sets	6	R-MMU-449147	Signaling by Interleukins		-3.2	3.5	4.3	20641	254	230	10	4.3	1.3	12702|16186|17164|18035|18036|18412|18413|26410|76527|319520	Socs3|Il2rg|Mapkapk2|Nfkbia|Nfkbib|Sqstm1|Osm|Map3k8|Il34|Dusp4	-1.2	MyList
GO Biological Processes	19	GO:0034654	nucleobase-containing compound biosynthetic process	19_GO:0008152 metabolic process	-3.2	2.4	3.9	20641	675	230	18	7.8	1.8	11636|11951|11957|11958|13819|14284|17869|18102|54405|57423|66091|66377|67126|67942|68198|70556|78330|665563	Ak1|Atp5g1|Atp5j|Atp5k|Epas1|Fosl2|Myc|Nme1|Ndufa1|Atp5j2|Ndufa3|Ndufc1|Atp5e|Atp5g2|Ndufb2|Slc25a33|Ndufv3|Mthfd2l	-1.2	MyList
GO Biological Processes	19	GO:0043500	muscle adaptation	19_GO:0032501 multicellular organismal process	-3.2	10	5.8	20641	35	230	4	1.7	0.86	11938|12292|15214|67092	Atp2a2|Cacna1s|Hey2|Gatm	-1.2	MyList
GO Biological Processes	19	GO:0032675	regulation of interleukin-6 production	19_GO:0032501 multicellular organismal process	-3.2	4.3	4.5	20641	168	230	8	3.5	1.2	12608|14127|16149|16153|17164|21929|22177|230738	Cebpb|Fcer1g|Cd74|Il10|Mapkapk2|Tnfaip3|Tyrobp|Zc3h12a	-1.2	MyList
KEGG Pathway	24	mmu05222	Small cell lung cancer		-3.2	5.8	4.9	20641	93	230	6	2.6	1.1	12826|14268|16773|17869|18035|226519	Col4a1|Fn1|Lama2|Myc|Nfkbia|Lamc1	-1.2	MyList
GO Biological Processes	19	GO:0043068	positive regulation of programmed cell death	19_GO:0048518 positive regulation of biological process	-3.2	2.5	3.9	20641	620	230	17	7.4	1.7	11535|12017|12257|15977|16153|17869|17872|18128|18413|21664|22177|27279|54711|71648|106869|109700|230738	Adm|Bag1|Tspo|Ifnb1|Il10|Myc|Ppp1r15a|Notch1|Osm|Phlda1|Tyrobp|Tnfrsf12a|Plagl2|Optn|Tnfaip8|Itga1|Zc3h12a	-1.2	MyList
GO Biological Processes	19	GO:0051250	negative regulation of lymphocyte activation	19_GO:0002376 immune system process	-3.2	4.2	4.5	20641	169	230	8	3.5	1.2	12608|15902|15977|16149|16153|21929|22177|230738	Cebpb|Id2|Ifnb1|Cd74|Il10|Tnfaip3|Tyrobp|Zc3h12a	-1.2	MyList
GO Biological Processes	19	GO:0060711	labyrinthine layer development	19_GO:0022414 reproductive process	-3.2	7.2	5.2	20641	62	230	5	2.2	0.96	11535|12702|15214|16153|22329	Adm|Socs3|Hey2|Il10|Vcam1	-1.2	MyList
Reactome Gene Sets	6	R-MMU-1474244	Extracellular matrix organization		-3.2	3.5	4.3	20641	257	230	10	4.3	1.3	12111|12826|12843|13039|14268|15529|16773|18542|100952|109700	Bgn|Col4a1|Col1a2|Ctsl|Fn1|Sdc2|Lama2|Pcolce|Emilin1|Itga1	-1.2	MyList
GO Biological Processes	19	GO:0014013	regulation of gliogenesis	19_GO:0032502 developmental process	-3.2	4.8	4.7	20641	130	230	7	3	1.1	12017|12257|13654|15902|17869|18128|76527	Bag1|Tspo|Egr2|Id2|Myc|Notch1|Il34	-1.2	MyList
GO Biological Processes	19	GO:1903578	regulation of ATP metabolic process	19_GO:0008152 metabolic process	-3.2	5.7	4.9	20641	94	230	6	2.6	1.1	11983|12257|15937|17869|67267|70556	Atpif1|Tspo|Ier3|Myc|Uqcc2|Slc25a33	-1.2	MyList
GO Biological Processes	19	GO:0050727	regulation of inflammatory response	19_GO:0050896 response to stimulus	-3.2	3	4.1	20641	354	230	12	5.2	1.5	12608|12702|14127|14598|15937|16153|18035|18413|20085|20317|21929|64292	Cebpb|Socs3|Fcer1g|Ggt1|Ier3|Il10|Nfkbia|Osm|Rps19|Serpinf1|Tnfaip3|Ptges	-1.2	MyList
GO Biological Processes	19	GO:0043043	peptide biosynthetic process	19_GO:0008152 metabolic process	-3.2	2.9	4	20641	407	230	13	5.7	1.5	11837|14598|16785|16898|19951|20068|20084|20085|66489|67671|67945|68028|114641	Rplp0|Ggt1|Rpsa|Rps2|Rpl32|Rps17|Rps18|Rps19|Rpl35|Rpl38|Rpl41|Rpl22l1|Rpl31	-1.1	MyList
Reactome Gene Sets	6	R-MMU-168164	Toll Like Receptor 3 (TLR3) Cascade		-3.2	7.1	5.2	20641	63	230	5	2.2	0.96	17164|18035|18036|26410|319520	Mapkapk2|Nfkbia|Nfkbib|Map3k8|Dusp4	-1.1	MyList
GO Biological Processes	19	GO:0032103	positive regulation of response to external stimulus	19_GO:0048518 positive regulation of biological process	-3.2	2.7	4	20641	460	230	14	6.1	1.6	12273|12317|12608|14127|14268|16149|18035|18413|20085|22177|52118|71648|76527|100952	C5ar1|Calr|Cebpb|Fcer1g|Fn1|Cd74|Nfkbia|Osm|Rps19|Tyrobp|Pvr|Optn|Il34|Emilin1	-1.1	MyList
KEGG Pathway	24	mmu04141	Protein processing in endoplasmic reticulum		-3.1	4.2	4.4	20641	172	230	8	3.5	1.2	12017|12304|12317|13135|17872|20335|64209|66212	Bag1|Pdia4|Calr|Dad1|Ppp1r15a|Sec61g|Herpud1|Sec61b	-1.1	MyList
GO Biological Processes	19	GO:0048608	reproductive structure development	19_GO:0022414 reproductive process	-3.1	2.7	4	20641	463	230	14	6.1	1.6	11504|11535|11576|12608|12702|13039|13819|15214|16153|17300|18128|18793|22329|99929	Adamts1|Adm|Afp|Cebpb|Socs3|Ctsl|Epas1|Hey2|Il10|Foxc1|Notch1|Plaur|Vcam1|Tiparp	-1.1	MyList
GO Biological Processes	19	GO:0042255	ribosome assembly	19_GO:0009987 cellular process	-3.1	7	5.1	20641	64	230	5	2.2	0.96	11837|16785|16898|20085|67671	Rplp0|Rpsa|Rps2|Rps19|Rpl38	-1.1	MyList
KEGG Pathway	24	mmu04151	PI3K-Akt signaling pathway		-3.1	3	4.1	20641	359	230	12	5.2	1.5	11839|12826|12843|13836|14268|15977|16186|16773|17869|18413|109700|226519	Areg|Col4a1|Col1a2|Epha2|Fn1|Ifnb1|Il2rg|Lama2|Myc|Osm|Itga1|Lamc1	-1.1	MyList
GO Biological Processes	19	GO:0050869	negative regulation of B cell activation	19_GO:0002376 immune system process	-3.1	9.7	5.6	20641	37	230	4	1.7	0.86	15902|16153|21929|22177	Id2|Il10|Tnfaip3|Tyrobp	-1.1	MyList
Reactome Gene Sets	6	R-MMU-166016	Toll Like Receptor 4 (TLR4) Cascade		-3.1	5.6	4.8	20641	97	230	6	2.6	1.1	13429|17164|18035|18036|26410|319520	Dnm1|Mapkapk2|Nfkbia|Nfkbib|Map3k8|Dusp4	-1.1	MyList
GO Biological Processes	19	GO:0055076	transition metal ion homeostasis	19_GO:0065007 biological regulation	-3.1	4.7	4.5	20641	134	230	7	3	1.1	11927|12870|13819|17869|66162|213053|226781	Atox1|Cp|Epas1|Myc|Bola2|Slc39a14|Slc30a10	-1.1	MyList
Reactome Gene Sets	6	R-MMU-168142	Toll Like Receptor 10 (TLR10) Cascade		-3.1	6.9	5.1	20641	65	230	5	2.2	0.96	17164|18035|18036|26410|319520	Mapkapk2|Nfkbia|Nfkbib|Map3k8|Dusp4	-1.1	MyList
Reactome Gene Sets	6	R-MMU-168176	Toll Like Receptor 5 (TLR5) Cascade		-3.1	6.9	5.1	20641	65	230	5	2.2	0.96	17164|18035|18036|26410|319520	Mapkapk2|Nfkbia|Nfkbib|Map3k8|Dusp4	-1.1	MyList
Reactome Gene Sets	6	R-MMU-975871	MyD88 cascade initiated on plasma membrane		-3.1	6.9	5.1	20641	65	230	5	2.2	0.96	17164|18035|18036|26410|319520	Mapkapk2|Nfkbia|Nfkbib|Map3k8|Dusp4	-1.1	MyList
KEGG Pathway	24	mmu05165	Human papillomavirus infection		-3.1	3	4	20641	362	230	12	5.2	1.5	12826|12843|14268|14368|15214|15977|16449|16773|18128|18131|109700|226519	Col4a1|Col1a2|Fn1|Fzd6|Hey2|Ifnb1|Jag1|Lama2|Notch1|Notch3|Itga1|Lamc1	-1.1	MyList
GO Biological Processes	19	GO:0061458	reproductive system development	19_GO:0032502 developmental process	-3.1	2.7	3.9	20641	467	230	14	6.1	1.6	11504|11535|11576|12608|12702|13039|13819|15214|16153|17300|18128|18793|22329|99929	Adamts1|Adm|Afp|Cebpb|Socs3|Ctsl|Epas1|Hey2|Il10|Foxc1|Notch1|Plaur|Vcam1|Tiparp	-1.1	MyList
GO Biological Processes	19	GO:0008277	regulation of G protein-coupled receptor signaling pathway	19_GO:0023052 signaling	-3.1	4.7	4.5	20641	135	230	7	3	1.1	11535|13429|26557|50778|56193|74055|213053	Adm|Dnm1|Homer2|Rgs1|Plek|Plce1|Slc39a14	-1.1	MyList
Reactome Gene Sets	6	R-MMU-3000171	Non-integrin membrane-ECM interactions		-3.1	9.4	5.5	20641	38	230	4	1.7	0.86	12826|12843|14268|15529	Col4a1|Col1a2|Fn1|Sdc2	-1.1	MyList
GO Biological Processes	19	GO:0003184	pulmonary valve morphogenesis	19_GO:0032502 developmental process	-3.1	16	6.5	20641	17	230	3	1.3	0.75	15214|16449|18128	Hey2|Jag1|Notch1	-1.1	MyList
GO Biological Processes	19	GO:0010919	regulation of inositol phosphate biosynthetic process	19_GO:0008152 metabolic process	-3.1	16	6.5	20641	17	230	3	1.3	0.75	18106|19228|56193	Cd244a|Pth1r|Plek	-1.1	MyList
GO Biological Processes	19	GO:0010713	negative regulation of collagen metabolic process	19_GO:0048519 negative regulation of biological process	-3.1	16	6.5	20641	17	230	3	1.3	0.75	14268|74155|100952	Fn1|Errfi1|Emilin1	-1.1	MyList
GO Biological Processes	19	GO:0045655	regulation of monocyte differentiation	19_GO:0002376 immune system process	-3.1	16	6.5	20641	17	230	3	1.3	0.75	16149|17869|76527	Cd74|Myc|Il34	-1.1	MyList
Reactome Gene Sets	6	R-MMU-2243919	Crosslinking of collagen fibrils		-3.1	16	6.5	20641	17	230	3	1.3	0.75	12826|12843|18542	Col4a1|Col1a2|Pcolce	-1.1	MyList
GO Biological Processes	19	GO:0032966	negative regulation of collagen biosynthetic process	19_GO:0048519 negative regulation of biological process	-3.1	16	6.5	20641	17	230	3	1.3	0.75	14268|74155|100952	Fn1|Errfi1|Emilin1	-1.1	MyList
Reactome Gene Sets	6	R-MMU-168179	Toll Like Receptor TLR1:TLR2 Cascade		-3.1	6.8	5	20641	66	230	5	2.2	0.96	17164|18035|18036|26410|319520	Mapkapk2|Nfkbia|Nfkbib|Map3k8|Dusp4	-1.1	MyList
Reactome Gene Sets	6	R-MMU-166058	MyD88:MAL(TIRAP) cascade initiated on plasma membrane		-3.1	6.8	5	20641	66	230	5	2.2	0.96	17164|18035|18036|26410|319520	Mapkapk2|Nfkbia|Nfkbib|Map3k8|Dusp4	-1.1	MyList
Reactome Gene Sets	6	R-MMU-181438	Toll Like Receptor 2 (TLR2) Cascade		-3.1	6.8	5	20641	66	230	5	2.2	0.96	17164|18035|18036|26410|319520	Mapkapk2|Nfkbia|Nfkbib|Map3k8|Dusp4	-1.1	MyList
Reactome Gene Sets	6	R-MMU-168188	Toll Like Receptor TLR6:TLR2 Cascade		-3.1	6.8	5	20641	66	230	5	2.2	0.96	17164|18035|18036|26410|319520	Mapkapk2|Nfkbia|Nfkbib|Map3k8|Dusp4	-1.1	MyList
GO Biological Processes	19	GO:0030595	leukocyte chemotaxis	19_GO:0040011 locomotion	-3.1	4.6	4.5	20641	137	230	7	3	1.1	12273|14127|20085|20308|64095|66102|109700	C5ar1|Fcer1g|Rps19|Ccl9|Gpr35|Cxcl16|Itga1	-1.1	MyList
GO Biological Processes	19	GO:0001890	placenta development	19_GO:0022414 reproductive process	-3.1	4	4.3	20641	178	230	8	3.5	1.2	11535|12608|12702|13039|13819|15214|16153|22329	Adm|Cebpb|Socs3|Ctsl|Epas1|Hey2|Il10|Vcam1	-1.1	MyList
GO Biological Processes	19	GO:1990868	response to chemokine	19_GO:0050896 response to stimulus	-3	6.7	5	20641	67	230	5	2.2	0.96	12778|17300|20308|64095|230738	Ackr3|Foxc1|Ccl9|Gpr35|Zc3h12a	-1.1	MyList
GO Biological Processes	19	GO:1990869	cellular response to chemokine	19_GO:0050896 response to stimulus	-3	6.7	5	20641	67	230	5	2.2	0.96	12778|17300|20308|64095|230738	Ackr3|Foxc1|Ccl9|Gpr35|Zc3h12a	-1.1	MyList
GO Biological Processes	19	GO:0001655	urogenital system development	19_GO:0032502 developmental process	-3	2.9	3.9	20641	369	230	12	5.2	1.5	11504|12826|13809|15902|16449|17300|17869|18128|18131|18793|74055|99929	Adamts1|Col4a1|Enpep|Id2|Jag1|Foxc1|Myc|Notch1|Notch3|Plaur|Plce1|Tiparp	-1.1	MyList
GO Biological Processes	19	GO:0072006	nephron development	19_GO:0032502 developmental process	-3	4.5	4.4	20641	139	230	7	3	1.1	13809|16449|17300|17869|18128|18131|74055	Enpep|Jag1|Foxc1|Myc|Notch1|Notch3|Plce1	-1.1	MyList
WikiPathways	27	WP2841	Focal adhesion: PI3K-Akt-mTOR signaling pathway		-3	3.1	4	20641	322	230	11	4.8	1.4	12826|12843|13819|13836|14268|15977|16186|16773|18413|170768|226519	Col4a1|Col1a2|Epas1|Epha2|Fn1|Ifnb1|Il2rg|Lama2|Osm|Pfkfb3|Lamc1	-1	MyList
Reactome Gene Sets	6	R-MMU-975138	TRAF6 mediated induction of NFkB and MAP kinases upon TLR7/8 or 9 activation		-3	6.5	4.9	20641	69	230	5	2.2	0.96	17164|18035|18036|26410|319520	Mapkapk2|Nfkbia|Nfkbib|Map3k8|Dusp4	-1	MyList
GO Biological Processes	19	GO:0072594	establishment of protein localization to organelle	19_GO:0051179 localization	-3	3	3.9	20641	325	230	11	4.8	1.4	12051|12257|18035|18128|18412|20335|21929|64209|66169|66212|67067	Bcl3|Tspo|Nfkbia|Notch1|Sqstm1|Sec61g|Tnfaip3|Herpud1|Tomm7|Sec61b|Romo1	-1	MyList
Reactome Gene Sets	6	R-MMU-975155	MyD88 dependent cascade initiated on endosome		-3	6.4	4.8	20641	70	230	5	2.2	0.96	17164|18035|18036|26410|319520	Mapkapk2|Nfkbia|Nfkbib|Map3k8|Dusp4	-1	MyList
GO Biological Processes	19	GO:0044057	regulation of system process	19_GO:0032501 multicellular organismal process	-2.9	2.3	3.7	20641	655	230	17	7.4	1.7	11535|11938|11957|12257|12292|12373|13654|13819|15214|16153|18128|20193|21390|64095|66139|74155|230738	Adm|Atp2a2|Atp5j|Tspo|Cacna1s|Casq2|Egr2|Epas1|Hey2|Il10|Notch1|S100a1|Tbxa2r|Gpr35|Mymk|Errfi1|Zc3h12a	-1	MyList
GO Biological Processes	19	GO:0070372	regulation of ERK1 and ERK2 cascade	19_GO:0023052 signaling	-2.9	3	3.9	20641	326	230	11	4.8	1.4	12778|13836|14268|16149|18128|20308|29811|74155|100952|226781|319520	Ackr3|Epha2|Fn1|Cd74|Notch1|Ccl9|Ndrg2|Errfi1|Emilin1|Slc30a10|Dusp4	-1	MyList
GO Biological Processes	19	GO:0001525	angiogenesis	19_GO:0032502 developmental process	-2.9	3	3.9	20641	327	230	11	4.8	1.4	12778|12826|13809|13819|13836|14268|17300|18128|18131|27279|230738	Ackr3|Col4a1|Enpep|Epas1|Epha2|Fn1|Foxc1|Notch1|Notch3|Tnfrsf12a|Zc3h12a	-1	MyList
GO Biological Processes	19	GO:0014009	glial cell proliferation	19_GO:0032502 developmental process	-2.9	14	6.1	20641	19	230	3	1.3	0.75	11839|13167|76527	Areg|Dbi|Il34	-1	MyList
Reactome Gene Sets	6	R-MMU-168181	Toll Like Receptor 7/8 (TLR7/8) Cascade		-2.9	6.3	4.8	20641	71	230	5	2.2	0.96	17164|18035|18036|26410|319520	Mapkapk2|Nfkbia|Nfkbib|Map3k8|Dusp4	-1	MyList
GO Biological Processes	19	GO:0008283	cell population proliferation	19_GO:0009987 cellular process	-2.9	2.4	3.7	20641	601	230	16	7	1.7	11839|12273|12608|13167|13809|13836|14368|15902|15977|16149|17300|17869|18128|18412|76527|226519	Areg|C5ar1|Cebpb|Dbi|Enpep|Epha2|Fzd6|Id2|Ifnb1|Cd74|Foxc1|Myc|Notch1|Sqstm1|Il34|Lamc1	-0.99	MyList
GO Biological Processes	19	GO:0060284	regulation of cell development	19_GO:0032502 developmental process	-2.9	2.4	3.7	20641	603	230	16	7	1.7	11951|12017|12257|12317|13610|13654|14268|15214|15902|17869|18128|20085|20317|22177|27279|76527	Atp5g1|Bag1|Tspo|Calr|S1pr3|Egr2|Fn1|Hey2|Id2|Myc|Notch1|Rps19|Serpinf1|Tyrobp|Tnfrsf12a|Il34	-0.98	MyList
GO Biological Processes	19	GO:0070972	protein localization to endoplasmic reticulum	19_GO:0051179 localization	-2.9	6.2	4.7	20641	72	230	5	2.2	0.96	17872|20335|64209|66212|66913	Ppp1r15a|Sec61g|Herpud1|Sec61b|Kdelr2	-0.98	MyList
GO Biological Processes	19	GO:0010633	negative regulation of epithelial cell migration	19_GO:0040011 locomotion	-2.9	6.2	4.7	20641	72	230	5	2.2	0.96	12512|18128|20317|21390|69216	Cd63|Notch1|Serpinf1|Tbxa2r|Svbp	-0.98	MyList
GO Biological Processes	19	GO:0031589	cell-substrate adhesion	19_GO:0009987 cellular process	-2.9	3.8	4.1	20641	188	230	8	3.5	1.2	11502|12512|14268|22329|27279|100952|109700|226519	Adam9|Cd63|Fn1|Vcam1|Tnfrsf12a|Emilin1|Itga1|Lamc1	-0.98	MyList
KEGG Pathway	24	mmu05146	Amoebiasis		-2.9	5	4.4	20641	107	230	6	2.6	1.1	12826|12843|14268|16153|16773|226519	Col4a1|Col1a2|Fn1|Il10|Lama2|Lamc1	-0.98	MyList
GO Biological Processes	19	GO:0072001	renal system development	19_GO:0032502 developmental process	-2.9	3	3.9	20641	331	230	11	4.8	1.4	11504|12826|13809|15902|16449|17300|17869|18128|18131|74055|99929	Adamts1|Col4a1|Enpep|Id2|Jag1|Foxc1|Myc|Notch1|Notch3|Plce1|Tiparp	-0.98	MyList
GO Biological Processes	19	GO:0008015	blood circulation	19_GO:0032501 multicellular organismal process	-2.9	2.7	3.7	20641	437	230	13	5.7	1.5	11535|11957|12373|12843|13809|15902|15937|16523|17300|20657|21390|100952|109700	Adm|Atp5j|Casq2|Col1a2|Enpep|Id2|Ier3|Kcnj8|Foxc1|Sod3|Tbxa2r|Emilin1|Itga1	-0.97	MyList
Reactome Gene Sets	6	R-MMU-1280215	Cytokine Signaling in Immune system		-2.9	2.8	3.8	20641	384	230	12	5.2	1.5	12702|15977|16186|17164|18035|18036|18412|18413|26410|27279|76527|319520	Socs3|Ifnb1|Il2rg|Mapkapk2|Nfkbia|Nfkbib|Sqstm1|Osm|Map3k8|Tnfrsf12a|Il34|Dusp4	-0.97	MyList
GO Biological Processes	19	GO:0042274	ribosomal small subunit biogenesis	19_GO:0009987 cellular process	-2.9	6.1	4.7	20641	73	230	5	2.2	0.96	16785|16898|20068|20085|67671	Rpsa|Rps2|Rps17|Rps19|Rpl38	-0.96	MyList
GO Biological Processes	19	GO:0045019	negative regulation of nitric oxide biosynthetic process	19_GO:0048519 negative regulation of biological process	-2.9	13	5.9	20641	20	230	3	1.3	0.75	12257|16153|230738	Tspo|Il10|Zc3h12a	-0.96	MyList
GO Biological Processes	19	GO:1904406	negative regulation of nitric oxide metabolic process	19_GO:0048519 negative regulation of biological process	-2.9	13	5.9	20641	20	230	3	1.3	0.75	12257|16153|230738	Tspo|Il10|Zc3h12a	-0.96	MyList
GO Biological Processes	19	GO:0003215	cardiac right ventricle morphogenesis	19_GO:0032502 developmental process	-2.9	13	5.9	20641	20	230	3	1.3	0.75	15214|16449|18128	Hey2|Jag1|Notch1	-0.96	MyList
GO Biological Processes	19	GO:0006412	translation	19_GO:0008152 metabolic process	-2.9	2.8	3.8	20641	386	230	12	5.2	1.5	11837|16785|16898|19951|20068|20084|20085|66489|67671|67945|68028|114641	Rplp0|Rpsa|Rps2|Rpl32|Rps17|Rps18|Rps19|Rpl35|Rpl38|Rpl41|Rpl22l1|Rpl31	-0.96	MyList
KEGG Pathway	24	mmu04723	Retrograde endocannabinoid signaling		-2.9	4.2	4.2	20641	148	230	7	3	1.1	12292|17992|54405|66091|66377|68198|78330	Cacna1s|Ndufa4|Ndufa1|Ndufa3|Ndufc1|Ndufb2|Ndufv3	-0.96	MyList
Reactome Gene Sets	6	R-MMU-202733	Cell surface interactions at the vascular wall		-2.9	4.9	4.4	20641	109	230	6	2.6	1.1	12843|14127|14268|15529|16149|18106	Col1a2|Fcer1g|Fn1|Sdc2|Cd74|Cd244a	-0.96	MyList
GO Biological Processes	19	GO:0060840	artery development	19_GO:0032502 developmental process	-2.8	4.9	4.3	20641	110	230	6	2.6	1.1	13654|15214|16449|17300|18128|18131	Egr2|Hey2|Jag1|Foxc1|Notch1|Notch3	-0.94	MyList
GO Biological Processes	19	GO:0048844	artery morphogenesis	19_GO:0032502 developmental process	-2.8	6	4.6	20641	75	230	5	2.2	0.96	15214|16449|17300|18128|18131	Hey2|Jag1|Foxc1|Notch1|Notch3	-0.93	MyList
Reactome Gene Sets	6	R-MMU-168138	Toll Like Receptor 9 (TLR9) Cascade		-2.8	6	4.6	20641	75	230	5	2.2	0.96	17164|18035|18036|26410|319520	Mapkapk2|Nfkbia|Nfkbib|Map3k8|Dusp4	-0.93	MyList
GO Biological Processes	19	GO:0003177	pulmonary valve development	19_GO:0032502 developmental process	-2.8	13	5.8	20641	21	230	3	1.3	0.75	15214|16449|18128	Hey2|Jag1|Notch1	-0.91	MyList
GO Biological Processes	19	GO:0010632	regulation of epithelial cell migration	19_GO:0040011 locomotion	-2.8	3.4	3.9	20641	241	230	9	3.9	1.3	11502|12317|12512|13836|18128|20317|21390|69216|230738	Adam9|Calr|Cd63|Epha2|Notch1|Serpinf1|Tbxa2r|Svbp|Zc3h12a	-0.91	MyList
KEGG Pathway	24	mmu04625	C-type lectin receptor signaling pathway		-2.8	4.8	4.3	20641	112	230	6	2.6	1.1	12051|13654|14127|16153|17164|18035	Bcl3|Egr2|Fcer1g|Il10|Mapkapk2|Nfkbia	-0.91	MyList
GO Biological Processes	19	GO:0007369	gastrulation	19_GO:0032502 developmental process	-2.8	4.1	4.1	20641	153	230	7	3	1.1	13836|14268|17300|23872|68196|216850|319520	Epha2|Fn1|Foxc1|Ets2|Hsbp1|Kdm6b|Dusp4	-0.89	MyList
GO Biological Processes	19	GO:0008016	regulation of heart contraction	19_GO:0032501 multicellular organismal process	-2.8	3.6	4	20641	197	230	8	3.5	1.2	11535|11938|11957|12373|13819|15214|20193|230738	Adm|Atp2a2|Atp5j|Casq2|Epas1|Hey2|S100a1|Zc3h12a	-0.89	MyList
GO Biological Processes	19	GO:0003180	aortic valve morphogenesis	19_GO:0032502 developmental process	-2.7	12	5.6	20641	22	230	3	1.3	0.75	15214|18128|100952	Hey2|Notch1|Emilin1	-0.87	MyList
GO Biological Processes	19	GO:0071577	zinc ion transmembrane transport	19_GO:0051179 localization	-2.7	12	5.6	20641	22	230	3	1.3	0.75	30791|213053|226781	Slc39a1|Slc39a14|Slc30a10	-0.87	MyList
GO Biological Processes	19	GO:0061311	cell surface receptor signaling pathway involved in heart development	19_GO:0023052 signaling	-2.7	12	5.6	20641	22	230	3	1.3	0.75	15214|16449|18128	Hey2|Jag1|Notch1	-0.87	MyList
GO Biological Processes	19	GO:0006935	chemotaxis	19_GO:0040011 locomotion	-2.7	2.5	3.5	20641	511	230	14	6.1	1.6	12273|12778|13654|13836|14127|16773|18128|18131|20085|20308|22329|64095|66102|109700	C5ar1|Ackr3|Egr2|Epha2|Fcer1g|Lama2|Notch1|Notch3|Rps19|Ccl9|Vcam1|Gpr35|Cxcl16|Itga1	-0.85	MyList
Reactome Gene Sets	6	R-MMU-9711123	Cellular response to chemical stress		-2.7	4	4	20641	156	230	7	3	1.1	12861|17135|17992|18412|20657|66142|110323	Cox6a1|Mafk|Ndufa4|Sqstm1|Sod3|Cox7b|Cox6b1	-0.85	MyList
GO Biological Processes	19	GO:0061138	morphogenesis of a branching epithelium	19_GO:0032502 developmental process	-2.7	3.6	3.9	20641	201	230	8	3.5	1.2	11535|11839|12702|12826|13836|16153|17869|18128	Adm|Areg|Socs3|Col4a1|Epha2|Il10|Myc|Notch1	-0.85	MyList
Reactome Gene Sets	6	R-MMU-2262752	Cellular responses to stress		-2.7	2.4	3.5	20641	513	230	14	6.1	1.6	12017|12608|12861|13819|17135|17164|17992|18412|20657|23872|66142|68196|110323|216850	Bag1|Cebpb|Cox6a1|Epas1|Mafk|Mapkapk2|Ndufa4|Sqstm1|Sod3|Ets2|Cox7b|Hsbp1|Cox6b1|Kdm6b	-0.85	MyList
GO Biological Processes	19	GO:0042330	taxis	19_GO:0040011 locomotion	-2.7	2.4	3.5	20641	513	230	14	6.1	1.6	12273|12778|13654|13836|14127|16773|18128|18131|20085|20308|22329|64095|66102|109700	C5ar1|Ackr3|Egr2|Epha2|Fcer1g|Lama2|Notch1|Notch3|Rps19|Ccl9|Vcam1|Gpr35|Cxcl16|Itga1	-0.85	MyList
GO Biological Processes	19	GO:0030856	regulation of epithelial cell differentiation	19_GO:0032502 developmental process	-2.7	4	4	20641	157	230	7	3	1.1	12608|13610|15214|16449|17300|18128|74155	Cebpb|S1pr3|Hey2|Jag1|Foxc1|Notch1|Errfi1	-0.85	MyList
GO Biological Processes	19	GO:0003179	heart valve morphogenesis	19_GO:0032502 developmental process	-2.7	7.5	4.8	20641	48	230	4	1.7	0.86	15214|16449|18128|100952	Hey2|Jag1|Notch1|Emilin1	-0.83	MyList
GO Biological Processes	19	GO:0032652	regulation of interleukin-1 production	19_GO:0032501 multicellular organismal process	-2.7	4.6	4.1	20641	117	230	6	2.6	1.1	13610|20196|21929|22177|74155|230738	S1pr3|S100a13|Tnfaip3|Tyrobp|Errfi1|Zc3h12a	-0.83	MyList
GO Biological Processes	19	GO:0033365	protein localization to organelle	19_GO:0051179 localization	-2.7	2.2	3.4	20641	692	230	17	7.4	1.7	12017|12051|12257|12317|17872|18035|18128|18412|20335|21929|64209|66169|66212|66913|67067|71648|414077	Bag1|Bcl3|Tspo|Calr|Ppp1r15a|Nfkbia|Notch1|Sqstm1|Sec61g|Tnfaip3|Herpud1|Tomm7|Sec61b|Kdelr2|Romo1|Optn|Wdr83os	-0.83	MyList
Reactome Gene Sets	6	R-MMU-8953897	Cellular responses to stimuli		-2.7	2.4	3.5	20641	516	230	14	6.1	1.6	12017|12608|12861|13819|17135|17164|17992|18412|20657|23872|66142|68196|110323|216850	Bag1|Cebpb|Cox6a1|Epas1|Mafk|Mapkapk2|Ndufa4|Sqstm1|Sod3|Ets2|Cox7b|Hsbp1|Cox6b1|Kdm6b	-0.83	MyList
GO Biological Processes	19	GO:2001044	regulation of integrin-mediated signaling pathway	19_GO:0023052 signaling	-2.7	12	5.5	20641	23	230	3	1.3	0.75	12512|16773|226519	Cd63|Lama2|Lamc1	-0.83	MyList
Reactome Gene Sets	6	R-MMU-198725	Nuclear Events (kinase and transcription factor activation)		-2.7	12	5.5	20641	23	230	3	1.3	0.75	13654|17164|319520	Egr2|Mapkapk2|Dusp4	-0.83	MyList
GO Biological Processes	19	GO:0032088	negative regulation of NF-kappaB transcription factor activity	19_GO:0008152 metabolic process	-2.7	5.5	4.3	20641	81	230	5	2.2	0.96	12051|18035|18036|21929|230738	Bcl3|Nfkbia|Nfkbib|Tnfaip3|Zc3h12a	-0.82	MyList
GO Biological Processes	19	GO:0042063	gliogenesis	19_GO:0032502 developmental process	-2.7	3.2	3.7	20641	252	230	9	3.9	1.3	11839|12257|12273|13167|13654|14268|15902|18128|76527	Areg|Tspo|C5ar1|Dbi|Egr2|Fn1|Id2|Notch1|Il34	-0.82	MyList
GO Biological Processes	19	GO:0030316	osteoclast differentiation	19_GO:0002376 immune system process	-2.7	7.3	4.7	20641	49	230	4	1.7	0.86	13836|14127|22177|246746	Epha2|Fcer1g|Tyrobp|Cd300lf	-0.82	MyList
GO Biological Processes	19	GO:1903320	regulation of protein modification by small protein conjugation or removal	19_GO:0008152 metabolic process	-2.7	3.2	3.7	20641	253	230	9	3.9	1.3	12257|13819|16898|18412|21929|64209|69216|80750|230738	Tspo|Epas1|Rps2|Sqstm1|Tnfaip3|Herpud1|Svbp|N4bp1|Zc3h12a	-0.81	MyList
GO Biological Processes	19	GO:0007229	integrin-mediated signaling pathway	19_GO:0023052 signaling	-2.7	5.5	4.3	20641	82	230	5	2.2	0.96	14127|14268|22177|56193|109700	Fcer1g|Fn1|Tyrobp|Plek|Itga1	-0.8	MyList
Reactome Gene Sets	6	R-MMU-166166	MyD88-independent TLR4 cascade		-2.7	5.5	4.3	20641	82	230	5	2.2	0.96	17164|18035|18036|26410|319520	Mapkapk2|Nfkbia|Nfkbib|Map3k8|Dusp4	-0.8	MyList
Reactome Gene Sets	6	R-MMU-937061	TRIF(TICAM1)-mediated TLR4 signaling		-2.7	5.5	4.3	20641	82	230	5	2.2	0.96	17164|18035|18036|26410|319520	Mapkapk2|Nfkbia|Nfkbib|Map3k8|Dusp4	-0.8	MyList
GO Biological Processes	19	GO:0022408	negative regulation of cell-cell adhesion	19_GO:0048519 negative regulation of biological process	-2.6	3.5	3.8	20641	207	230	8	3.5	1.2	12608|15977|16149|16153|16449|18128|21929|230738	Cebpb|Ifnb1|Cd74|Il10|Jag1|Notch1|Tnfaip3|Zc3h12a	-0.8	MyList
GO Biological Processes	19	GO:0043618	regulation of transcription from RNA polymerase II promoter in response to stress	19_GO:0008152 metabolic process	-2.6	7.2	4.6	20641	50	230	4	1.7	0.86	12608|13819|17872|18128	Cebpb|Epas1|Ppp1r15a|Notch1	-0.8	MyList
Reactome Gene Sets	6	R-MMU-9707564	Cytoprotection by HMOX1		-2.6	7.2	4.6	20641	50	230	4	1.7	0.86	12861|17992|66142|110323	Cox6a1|Ndufa4|Cox7b|Cox6b1	-0.8	MyList
GO Biological Processes	19	GO:0008209	androgen metabolic process	19_GO:0008152 metabolic process	-2.6	11	5.3	20641	24	230	3	1.3	0.75	11535|15108|99929	Adm|Hsd17b10|Tiparp	-0.8	MyList
Reactome Gene Sets	6	R-MMU-2142691	Synthesis of Leukotrienes (LT) and Eoxins (EX)		-2.6	11	5.3	20641	24	230	3	1.3	0.75	14598|17164|72054	Ggt1|Mapkapk2|Cyp4f18	-0.8	MyList
GO Biological Processes	19	GO:0031349	positive regulation of defense response	19_GO:0048518 positive regulation of biological process	-2.6	2.9	3.6	20641	306	230	10	4.3	1.3	12608|14127|16149|18035|18413|20085|22177|52118|71648|100952	Cebpb|Fcer1g|Cd74|Nfkbia|Osm|Rps19|Tyrobp|Pvr|Optn|Emilin1	-0.79	MyList
GO Biological Processes	19	GO:0042742	defense response to bacterium	19_GO:0044419 biological process involved in interspecies interaction between organisms	-2.6	2.5	3.5	20641	469	230	13	5.7	1.5	11535|12051|12273|12608|13836|14127|15977|16153|20085|67067|71648|106869|140792	Adm|Bcl3|C5ar1|Cebpb|Epha2|Fcer1g|Ifnb1|Il10|Rps19|Romo1|Optn|Tnfaip8|Colec12	-0.78	MyList
GO Biological Processes	19	GO:0034599	cellular response to oxidative stress	19_GO:0050896 response to stimulus	-2.6	3.4	3.8	20641	209	230	8	3.5	1.2	11938|13819|20657|21929|67067|216850|230738|231207	Atp2a2|Epas1|Sod3|Tnfaip3|Romo1|Kdm6b|Zc3h12a|Cpeb2	-0.78	MyList
GO Biological Processes	19	GO:0051962	positive regulation of nervous system development	19_GO:0032502 developmental process	-2.6	2.7	3.5	20641	360	230	11	4.8	1.4	11951|12017|12257|13654|14268|15902|17869|18128|20317|27279|76527	Atp5g1|Bag1|Tspo|Egr2|Fn1|Id2|Myc|Notch1|Serpinf1|Tnfrsf12a|Il34	-0.78	MyList
GO Biological Processes	19	GO:0048729	tissue morphogenesis	19_GO:0032502 developmental process	-2.6	2.2	3.4	20641	645	230	16	7	1.7	11535|11839|12702|12826|13039|13836|14368|15214|16153|16449|16814|17300|17869|18128|216850|226519	Adm|Areg|Socs3|Col4a1|Ctsl|Epha2|Fzd6|Hey2|Il10|Jag1|Lbx1|Foxc1|Myc|Notch1|Kdm6b|Lamc1	-0.78	MyList
WikiPathways	27	WP265	Delta-Notch signaling pathway		-2.6	5.3	4.2	20641	84	230	5	2.2	0.96	15214|16449|18035|18128|18131	Hey2|Jag1|Nfkbia|Notch1|Notch3	-0.78	MyList
GO Biological Processes	19	GO:0003013	circulatory system process	19_GO:0032501 multicellular organismal process	-2.6	2.5	3.4	20641	471	230	13	5.7	1.5	11535|11957|12373|12843|13809|15902|15937|16523|17300|20657|21390|100952|109700	Adm|Atp5j|Casq2|Col1a2|Enpep|Id2|Ier3|Kcnj8|Foxc1|Sod3|Tbxa2r|Emilin1|Itga1	-0.77	MyList
GO Biological Processes	19	GO:0001763	morphogenesis of a branching structure	19_GO:0032502 developmental process	-2.6	3.4	3.7	20641	211	230	8	3.5	1.2	11535|11839|12702|12826|13836|16153|17869|18128	Adm|Areg|Socs3|Col4a1|Epha2|Il10|Myc|Notch1	-0.76	MyList
GO Biological Processes	19	GO:0002082	regulation of oxidative phosphorylation	19_GO:0008152 metabolic process	-2.6	11	5.2	20641	25	230	3	1.3	0.75	17869|67267|70556	Myc|Uqcc2|Slc25a33	-0.76	MyList
GO Biological Processes	19	GO:0031400	negative regulation of protein modification process	19_GO:0048519 negative regulation of biological process	-2.5	2.3	3.4	20641	535	230	14	6.1	1.6	12017|12257|12702|13167|17872|18412|21929|69216|73205|74155|80750|100952|101631|230738	Bag1|Tspo|Socs3|Dbi|Ppp1r15a|Sqstm1|Tnfaip3|Svbp|C9orf72|Errfi1|N4bp1|Emilin1|Pwwp2b|Zc3h12a	-0.73	MyList
GO Biological Processes	19	GO:0031397	negative regulation of protein ubiquitination	19_GO:0048519 negative regulation of biological process	-2.5	5.2	4.1	20641	87	230	5	2.2	0.96	12257|18412|21929|69216|80750	Tspo|Sqstm1|Tnfaip3|Svbp|N4bp1	-0.72	MyList
GO Biological Processes	19	GO:0001822	kidney development	19_GO:0032502 developmental process	-2.5	2.8	3.5	20641	316	230	10	4.3	1.3	11504|13809|15902|16449|17300|17869|18128|18131|74055|99929	Adamts1|Enpep|Id2|Jag1|Foxc1|Myc|Notch1|Notch3|Plce1|Tiparp	-0.71	MyList
GO Biological Processes	19	GO:1902532	negative regulation of intracellular signal transduction	19_GO:0023052 signaling	-2.5	2.3	3.3	20641	539	230	14	6.1	1.6	12778|13836|16149|18793|21929|26557|29811|53322|64209|71648|74155|100952|230738|319520	Ackr3|Epha2|Cd74|Plaur|Tnfaip3|Homer2|Ndrg2|Nucb2|Herpud1|Optn|Errfi1|Emilin1|Zc3h12a|Dusp4	-0.71	MyList
GO Biological Processes	19	GO:0043433	negative regulation of DNA-binding transcription factor activity	19_GO:0008152 metabolic process	-2.5	3.7	3.7	20641	170	230	7	3	1.1	12051|14368|15902|18035|18036|21929|230738	Bcl3|Fzd6|Id2|Nfkbia|Nfkbib|Tnfaip3|Zc3h12a	-0.71	MyList
GO Biological Processes	19	GO:0097529	myeloid leukocyte migration	19_GO:0040011 locomotion	-2.5	4.2	3.9	20641	127	230	6	2.6	1.1	12273|14127|20085|20308|64095|109700	C5ar1|Fcer1g|Rps19|Ccl9|Gpr35|Itga1	-0.71	MyList
GO Biological Processes	19	GO:0051101	regulation of DNA binding	19_GO:0065007 biological regulation	-2.5	4.2	3.9	20641	127	230	6	2.6	1.1	15214|15902|17300|17869|18102|18793	Hey2|Id2|Foxc1|Myc|Nme1|Plaur	-0.71	MyList
GO Biological Processes	19	GO:0051881	regulation of mitochondrial membrane potential	19_GO:0065007 biological regulation	-2.5	5.1	4.1	20641	88	230	5	2.2	0.96	11951|11983|12257|17869|70556	Atp5g1|Atpif1|Tspo|Myc|Slc25a33	-0.71	MyList
GO Biological Processes	19	GO:0045604	regulation of epidermal cell differentiation	19_GO:0032502 developmental process	-2.5	6.6	4.4	20641	54	230	4	1.7	0.86	15214|17300|18128|74155	Hey2|Foxc1|Notch1|Errfi1	-0.71	MyList
GO Biological Processes	19	GO:0065002	intracellular protein transmembrane transport	19_GO:0051179 localization	-2.5	6.6	4.4	20641	54	230	4	1.7	0.86	20335|66169|66212|67067	Sec61g|Tomm7|Sec61b|Romo1	-0.71	MyList
GO Biological Processes	19	GO:0048483	autonomic nervous system development	19_GO:0032502 developmental process	-2.5	6.6	4.4	20641	54	230	4	1.7	0.86	12778|13654|14268|22329	Ackr3|Egr2|Fn1|Vcam1	-0.71	MyList
GO Biological Processes	19	GO:1903522	regulation of blood circulation	19_GO:0032501 multicellular organismal process	-2.5	3	3.5	20641	266	230	9	3.9	1.3	11535|11938|11957|12373|13819|15214|20193|21390|230738	Adm|Atp2a2|Atp5j|Casq2|Epas1|Hey2|S100a1|Tbxa2r|Zc3h12a	-0.71	MyList
KEGG Pathway	24	mmu04380	Osteoclast differentiation		-2.5	4.2	3.9	20641	128	230	6	2.6	1.1	12702|14284|15977|18035|18412|22177	Socs3|Fosl2|Ifnb1|Nfkbia|Sqstm1|Tyrobp	-0.7	MyList
GO Biological Processes	19	GO:0045638	negative regulation of myeloid cell differentiation	19_GO:0002376 immune system process	-2.5	5	4.1	20641	89	230	5	2.2	0.96	15977|17869|18035|18102|93675	Ifnb1|Myc|Nfkbia|Nme1|Clec2i	-0.69	MyList
GO Biological Processes	19	GO:0007160	cell-matrix adhesion	19_GO:0009987 cellular process	-2.5	4.2	3.8	20641	129	230	6	2.6	1.1	11502|12512|14268|22329|100952|109700	Adam9|Cd63|Fn1|Vcam1|Emilin1|Itga1	-0.69	MyList
GO Biological Processes	19	GO:0003176	aortic valve development	19_GO:0032502 developmental process	-2.5	10	5	20641	27	230	3	1.3	0.75	15214|18128|100952	Hey2|Notch1|Emilin1	-0.69	MyList
Reactome Gene Sets	6	R-MMU-8874081	MET activates PTK2 signaling		-2.5	10	5	20641	27	230	3	1.3	0.75	12843|14268|16773	Col1a2|Fn1|Lama2	-0.69	MyList
GO Biological Processes	19	GO:0043620	regulation of DNA-templated transcription in response to stress	19_GO:0008152 metabolic process	-2.5	6.5	4.4	20641	55	230	4	1.7	0.86	12608|13819|17872|18128	Cebpb|Epas1|Ppp1r15a|Notch1	-0.69	MyList
GO Biological Processes	19	GO:0002762	negative regulation of myeloid leukocyte differentiation	19_GO:0002376 immune system process	-2.5	6.5	4.4	20641	55	230	4	1.7	0.86	15977|17869|18102|93675	Ifnb1|Myc|Nme1|Clec2i	-0.69	MyList
GO Biological Processes	19	GO:0010596	negative regulation of endothelial cell migration	19_GO:0040011 locomotion	-2.5	6.5	4.4	20641	55	230	4	1.7	0.86	18128|20317|21390|69216	Notch1|Serpinf1|Tbxa2r|Svbp	-0.69	MyList
GO Biological Processes	19	GO:0045165	cell fate commitment	19_GO:0032502 developmental process	-2.5	3	3.5	20641	269	230	9	3.9	1.3	13039|13819|15214|15902|16814|18128|18131|23872|216850	Ctsl|Epas1|Hey2|Id2|Lbx1|Notch1|Notch3|Ets2|Kdm6b	-0.69	MyList
GO Biological Processes	19	GO:0071216	cellular response to biotic stimulus	19_GO:0050896 response to stimulus	-2.5	2.8	3.4	20641	321	230	10	4.3	1.3	11502|12608|16153|18035|18036|18128|21390|21929|66102|230738	Adam9|Cebpb|Il10|Nfkbia|Nfkbib|Notch1|Tbxa2r|Tnfaip3|Cxcl16|Zc3h12a	-0.69	MyList
GO Biological Processes	19	GO:0010594	regulation of endothelial cell migration	19_GO:0040011 locomotion	-2.5	3.6	3.7	20641	174	230	7	3	1.1	12317|13836|18128|20317|21390|69216|230738	Calr|Epha2|Notch1|Serpinf1|Tbxa2r|Svbp|Zc3h12a	-0.67	MyList
Reactome Gene Sets	6	R-MMU-2022090	Assembly of collagen fibrils and other multimeric structures		-2.5	6.4	4.3	20641	56	230	4	1.7	0.86	12826|12843|13039|18542	Col4a1|Col1a2|Ctsl|Pcolce	-0.67	MyList
GO Biological Processes	19	GO:0009895	negative regulation of catabolic process	19_GO:0048519 negative regulation of biological process	-2.4	2.8	3.4	20641	324	230	10	4.3	1.3	12257|12457|13167|15937|16153|17164|21929|56190|80750|80885	Tspo|Noct|Dbi|Ier3|Il10|Mapkapk2|Tnfaip3|Rbm38|N4bp1|Hcar2	-0.66	MyList
GO Biological Processes	19	GO:0050900	leukocyte migration	19_GO:0040011 locomotion	-2.4	3.2	3.5	20641	223	230	8	3.5	1.2	12273|14127|20085|20308|22329|64095|66102|109700	C5ar1|Fcer1g|Rps19|Ccl9|Vcam1|Gpr35|Cxcl16|Itga1	-0.65	MyList
GO Biological Processes	19	GO:0006518	peptide metabolic process	19_GO:0008152 metabolic process	-2.4	2.3	3.2	20641	551	230	14	6.1	1.6	11837|13809|14598|16785|16898|19951|20068|20084|20085|66489|67671|67945|68028|114641	Rplp0|Enpep|Ggt1|Rpsa|Rps2|Rpl32|Rps17|Rps18|Rps19|Rpl35|Rpl38|Rpl41|Rpl22l1|Rpl31	-0.65	MyList
GO Biological Processes	19	GO:0055072	iron ion homeostasis	19_GO:0065007 biological regulation	-2.4	4.9	4	20641	92	230	5	2.2	0.96	12870|13819|17869|66162|213053	Cp|Epas1|Myc|Bola2|Slc39a14	-0.65	MyList
GO Biological Processes	19	GO:0008217	regulation of blood pressure	19_GO:0032501 multicellular organismal process	-2.4	3.2	3.5	20641	224	230	8	3.5	1.2	11535|11957|12843|13809|15902|15937|21390|100952	Adm|Atp5j|Col1a2|Enpep|Id2|Ier3|Tbxa2r|Emilin1	-0.65	MyList
GO Biological Processes	19	GO:0070098	chemokine-mediated signaling pathway	19_GO:0023052 signaling	-2.4	6.3	4.3	20641	57	230	4	1.7	0.86	12778|17300|20308|64095	Ackr3|Foxc1|Ccl9|Gpr35	-0.65	MyList
Reactome Gene Sets	6	R-MMU-2142753	Arachidonic acid metabolism		-2.4	6.3	4.3	20641	57	230	4	1.7	0.86	14598|17164|64292|72054	Ggt1|Mapkapk2|Ptges|Cyp4f18	-0.65	MyList
GO Biological Processes	19	GO:0043408	regulation of MAPK cascade	19_GO:0023052 signaling	-2.4	2.1	3.1	20641	736	230	17	7.4	1.7	11502|12778|13836|14268|16149|18128|18413|20308|29811|74055|74155|76527|100952|109700|226781|230738|319520	Adam9|Ackr3|Epha2|Fn1|Cd74|Notch1|Osm|Ccl9|Ndrg2|Plce1|Errfi1|Il34|Emilin1|Itga1|Slc30a10|Zc3h12a|Dusp4	-0.65	MyList
GO Biological Processes	19	GO:0030099	myeloid cell differentiation	19_GO:0002376 immune system process	-2.4	2.9	3.4	20641	275	230	9	3.9	1.3	11983|12608|13819|13836|14127|15902|20085|22177|246746	Atpif1|Cebpb|Epas1|Epha2|Fcer1g|Id2|Rps19|Tyrobp|Cd300lf	-0.64	MyList
GO Biological Processes	19	GO:0071456	cellular response to hypoxia	19_GO:0050896 response to stimulus	-2.4	4.8	3.9	20641	93	230	5	2.2	0.96	13819|17869|18128|231207|246154	Epas1|Myc|Notch1|Cpeb2|Vasn	-0.64	MyList
WikiPathways	27	WP3625	Tyrobp causal network in microglia		-2.4	6.2	4.2	20641	58	230	4	1.7	0.86	22177|50778|56193|66102	Tyrobp|Rgs1|Plek|Cxcl16	-0.63	MyList
GO Biological Processes	19	GO:0071806	protein transmembrane transport	19_GO:0051179 localization	-2.4	6.2	4.2	20641	58	230	4	1.7	0.86	20335|66169|66212|67067	Sec61g|Tomm7|Sec61b|Romo1	-0.63	MyList
GO Biological Processes	19	GO:0010257	NADH dehydrogenase complex assembly	19_GO:0009987 cellular process	-2.4	6.2	4.2	20641	58	230	4	1.7	0.86	54405|66091|66377|68198	Ndufa1|Ndufa3|Ndufc1|Ndufb2	-0.63	MyList
GO Biological Processes	19	GO:0032981	mitochondrial respiratory chain complex I assembly	19_GO:0009987 cellular process	-2.4	6.2	4.2	20641	58	230	4	1.7	0.86	54405|66091|66377|68198	Ndufa1|Ndufa3|Ndufc1|Ndufb2	-0.63	MyList
GO Biological Processes	19	GO:0030198	extracellular matrix organization	19_GO:0009987 cellular process	-2.4	2.9	3.4	20641	277	230	9	3.9	1.3	11504|12051|12826|12843|14268|17300|100952|226519|407800	Adamts1|Bcl3|Col4a1|Col1a2|Fn1|Foxc1|Emilin1|Lamc1|Ecm2	-0.63	MyList
GO Biological Processes	19	GO:0043062	extracellular structure organization	19_GO:0009987 cellular process	-2.4	2.9	3.4	20641	278	230	9	3.9	1.3	11504|12051|12826|12843|14268|17300|100952|226519|407800	Adamts1|Bcl3|Col4a1|Col1a2|Fn1|Foxc1|Emilin1|Lamc1|Ecm2	-0.62	MyList
GO Biological Processes	19	GO:0006875	cellular metal ion homeostasis	19_GO:0065007 biological regulation	-2.4	2.7	3.3	20641	331	230	10	4.3	1.3	11927|11938|12373|17869|19228|53322|64209|66162|213053|226781	Atox1|Atp2a2|Casq2|Myc|Pth1r|Nucb2|Herpud1|Bola2|Slc39a14|Slc30a10	-0.62	MyList
GO Biological Processes	19	GO:0045229	external encapsulating structure organization	19_GO:0009987 cellular process	-2.4	2.9	3.4	20641	279	230	9	3.9	1.3	11504|12051|12826|12843|14268|17300|100952|226519|407800	Adamts1|Bcl3|Col4a1|Col1a2|Fn1|Foxc1|Emilin1|Lamc1|Ecm2	-0.62	MyList
GO Biological Processes	19	GO:0045685	regulation of glial cell differentiation	19_GO:0032502 developmental process	-2.4	4.7	3.9	20641	95	230	5	2.2	0.96	12017|13654|15902|18128|76527	Bag1|Egr2|Id2|Notch1|Il34	-0.62	MyList
KEGG Pathway	24	mmu04061	Viral protein interaction with cytokine and cytokine receptor		-2.4	4.7	3.9	20641	95	230	5	2.2	0.96	12778|16153|16186|20308|76527	Ackr3|Il10|Il2rg|Ccl9|Il34	-0.62	MyList
GO Biological Processes	19	GO:0043388	positive regulation of DNA binding	19_GO:0065007 biological regulation	-2.4	6.1	4.2	20641	59	230	4	1.7	0.86	17300|17869|18102|18793	Foxc1|Myc|Nme1|Plaur	-0.62	MyList
GO Biological Processes	19	GO:0003170	heart valve development	19_GO:0032502 developmental process	-2.4	6.1	4.2	20641	59	230	4	1.7	0.86	15214|16449|18128|100952	Hey2|Jag1|Notch1|Emilin1	-0.62	MyList
GO Biological Processes	19	GO:0048660	regulation of smooth muscle cell proliferation	19_GO:0050789 regulation of biological process	-2.4	3.5	3.5	20641	181	230	7	3	1.1	11504|15902|16153|17869|18131|21929|29811	Adamts1|Id2|Il10|Myc|Notch3|Tnfaip3|Ndrg2	-0.61	MyList
GO Biological Processes	19	GO:0019932	second-messenger-mediated signaling	19_GO:0023052 signaling	-2.4	3.5	3.5	20641	182	230	7	3	1.1	11938|12373|12778|19416|21390|22329|26557	Atp2a2|Casq2|Ackr3|Rasd1|Tbxa2r|Vcam1|Homer2	-0.6	MyList
GO Biological Processes	19	GO:0032651	regulation of interleukin-1 beta production	19_GO:0032501 multicellular organismal process	-2.4	4.7	3.8	20641	96	230	5	2.2	0.96	13610|21929|22177|74155|230738	S1pr3|Tnfaip3|Tyrobp|Errfi1|Zc3h12a	-0.6	MyList
GO Biological Processes	19	GO:0006829	zinc ion transport	19_GO:0051179 localization	-2.4	9	4.6	20641	30	230	3	1.3	0.75	30791|213053|226781	Slc39a1|Slc39a14|Slc30a10	-0.6	MyList
GO Biological Processes	19	GO:0032691	negative regulation of interleukin-1 beta production	19_GO:0048519 negative regulation of biological process	-2.4	9	4.6	20641	30	230	3	1.3	0.75	21929|74155|230738	Tnfaip3|Errfi1|Zc3h12a	-0.6	MyList
GO Biological Processes	19	GO:0014888	striated muscle adaptation	19_GO:0032501 multicellular organismal process	-2.4	9	4.6	20641	30	230	3	1.3	0.75	11938|12292|15214	Atp2a2|Cacna1s|Hey2	-0.6	MyList
KEGG Pathway	24	mmu04330	Notch signaling pathway		-2.3	6	4.1	20641	60	230	4	1.7	0.86	15214|16449|18128|18131	Hey2|Jag1|Notch1|Notch3	-0.6	MyList
GO Biological Processes	19	GO:1904018	positive regulation of vasculature development	19_GO:0032502 developmental process	-2.3	3.4	3.5	20641	183	230	7	3	1.1	11535|12273|16153|20193|21390|100952|230738	Adm|C5ar1|Il10|S100a1|Tbxa2r|Emilin1|Zc3h12a	-0.6	MyList
GO Biological Processes	19	GO:0045766	positive regulation of angiogenesis	19_GO:0032502 developmental process	-2.3	3.4	3.5	20641	183	230	7	3	1.1	11535|12273|16153|20193|21390|100952|230738	Adm|C5ar1|Il10|S100a1|Tbxa2r|Emilin1|Zc3h12a	-0.6	MyList
GO Biological Processes	19	GO:0002285	lymphocyte activation involved in immune response	19_GO:0002376 immune system process	-2.3	3.9	3.6	20641	138	230	6	2.6	1.1	12051|14127|15977|16149|18106|21929	Bcl3|Fcer1g|Ifnb1|Cd74|Cd244a|Tnfaip3	-0.6	MyList
GO Biological Processes	19	GO:0045785	positive regulation of cell adhesion	19_GO:0048518 positive regulation of biological process	-2.3	2.3	3.1	20641	508	230	13	5.7	1.5	11502|12317|12512|14268|16149|16186|16773|18106|18793|22329|100952|226519|407800	Adam9|Calr|Cd63|Fn1|Cd74|Il2rg|Lama2|Cd244a|Plaur|Vcam1|Emilin1|Lamc1|Ecm2	-0.58	MyList
GO Biological Processes	19	GO:0043604	amide biosynthetic process	19_GO:0008152 metabolic process	-2.3	2.3	3.1	20641	508	230	13	5.7	1.5	11837|14598|16785|16898|19951|20068|20084|20085|66489|67671|67945|68028|114641	Rplp0|Ggt1|Rpsa|Rps2|Rpl32|Rps17|Rps18|Rps19|Rpl35|Rpl38|Rpl41|Rpl22l1|Rpl31	-0.58	MyList
GO Biological Processes	19	GO:0045682	regulation of epidermis development	19_GO:0032502 developmental process	-2.3	5.9	4.1	20641	61	230	4	1.7	0.86	15214|17300|18128|74155	Hey2|Foxc1|Notch1|Errfi1	-0.58	MyList
GO Biological Processes	19	GO:0045620	negative regulation of lymphocyte differentiation	19_GO:0002376 immune system process	-2.3	5.9	4.1	20641	61	230	4	1.7	0.86	15902|15977|16149|230738	Id2|Ifnb1|Cd74|Zc3h12a	-0.58	MyList
GO Biological Processes	19	GO:1903321	negative regulation of protein modification by small protein conjugation or removal	19_GO:0048519 negative regulation of biological process	-2.3	4.6	3.8	20641	98	230	5	2.2	0.96	12257|18412|21929|69216|80750	Tspo|Sqstm1|Tnfaip3|Svbp|N4bp1	-0.58	MyList
GO Biological Processes	19	GO:0071222	cellular response to lipopolysaccharide	19_GO:0044419 biological process involved in interspecies interaction between organisms	-2.3	2.8	3.3	20641	285	230	9	3.9	1.3	11502|12608|16153|18035|18036|21390|21929|66102|230738	Adam9|Cebpb|Il10|Nfkbia|Nfkbib|Tbxa2r|Tnfaip3|Cxcl16|Zc3h12a	-0.58	MyList
WikiPathways	27	WP4347	Eicosanoid metabolism via cyclooxygenases (COX)		-2.3	8.7	4.5	20641	31	230	3	1.3	0.75	21390|64292|72054	Tbxa2r|Ptges|Cyp4f18	-0.58	MyList
GO Biological Processes	19	GO:0035886	vascular associated smooth muscle cell differentiation	19_GO:0032502 developmental process	-2.3	8.7	4.5	20641	31	230	3	1.3	0.75	11535|15214|18128	Adm|Hey2|Notch1	-0.58	MyList
GO Biological Processes	19	GO:0010460	positive regulation of heart rate	19_GO:0048518 positive regulation of biological process	-2.3	8.7	4.5	20641	31	230	3	1.3	0.75	11535|11957|15214	Adm|Atp5j|Hey2	-0.58	MyList
Reactome Gene Sets	6	R-MMU-168928	DDX58/IFIH1-mediated induction of interferon-alpha/beta		-2.3	8.7	4.5	20641	31	230	3	1.3	0.75	18035|18036|21929	Nfkbia|Nfkbib|Tnfaip3	-0.58	MyList
GO Biological Processes	19	GO:0001775	cell activation	19_GO:0009987 cellular process	-2.3	2.1	3	20641	693	230	16	7	1.7	11502|12051|12273|12608|13039|14127|14268|14368|15902|15977|16149|17869|18106|21929|22177|56193	Adam9|Bcl3|C5ar1|Cebpb|Ctsl|Fcer1g|Fn1|Fzd6|Id2|Ifnb1|Cd74|Myc|Cd244a|Tnfaip3|Tyrobp|Plek	-0.58	MyList
GO Biological Processes	19	GO:0000041	transition metal ion transport	19_GO:0051179 localization	-2.3	4.5	3.7	20641	99	230	5	2.2	0.96	11927|12870|30791|213053|226781	Atox1|Cp|Slc39a1|Slc39a14|Slc30a10	-0.57	MyList
GO Biological Processes	19	GO:1905952	regulation of lipid localization	19_GO:0051179 localization	-2.3	3.4	3.4	20641	187	230	7	3	1.1	11957|12257|13167|18035|53322|64292|230738	Atp5j|Tspo|Dbi|Nfkbia|Nucb2|Ptges|Zc3h12a	-0.57	MyList
GO Biological Processes	19	GO:0045616	regulation of keratinocyte differentiation	19_GO:0032502 developmental process	-2.3	8.4	4.5	20641	32	230	3	1.3	0.75	17300|18128|74155	Foxc1|Notch1|Errfi1	-0.55	MyList
GO Biological Processes	19	GO:0051085	chaperone cofactor-dependent protein refolding	19_GO:0009987 cellular process	-2.3	8.4	4.5	20641	32	230	3	1.3	0.75	12017|16149|64136	Bag1|Cd74|Sdf2l1	-0.55	MyList
GO Biological Processes	19	GO:0035306	positive regulation of dephosphorylation	19_GO:0048518 positive regulation of biological process	-2.3	5.7	4	20641	63	230	4	1.7	0.86	17872|56193|100072|109700	Ppp1r15a|Plek|Camta1|Itga1	-0.55	MyList
GO Biological Processes	19	GO:0050767	regulation of neurogenesis	19_GO:0032502 developmental process	-2.3	2.4	3.1	20641	457	230	12	5.2	1.5	11951|12017|12257|13654|14268|15214|15902|17869|18128|20317|27279|76527	Atp5g1|Bag1|Tspo|Egr2|Fn1|Hey2|Id2|Myc|Notch1|Serpinf1|Tnfrsf12a|Il34	-0.55	MyList
KEGG Pathway	24	mmu04933	AGE-RAGE signaling pathway in diabetic complications		-2.3	4.4	3.7	20641	101	230	5	2.2	0.96	12826|12843|14268|22329|74055	Col4a1|Col1a2|Fn1|Vcam1|Plce1	-0.54	MyList
GO Biological Processes	19	GO:0006979	response to oxidative stress	19_GO:0050896 response to stimulus	-2.3	2.6	3.2	20641	345	230	10	4.3	1.3	11502|11927|11938|13819|20657|21929|67067|216850|230738|231207	Adam9|Atox1|Atp2a2|Epas1|Sod3|Tnfaip3|Romo1|Kdm6b|Zc3h12a|Cpeb2	-0.54	MyList
KEGG Pathway	24	mmu04060	Cytokine-cytokine receptor interaction		-2.2	2.8	3.2	20641	292	230	9	3.9	1.3	12778|15977|16153|16186|18413|20308|27279|66102|76527	Ackr3|Ifnb1|Il10|Il2rg|Osm|Ccl9|Tnfrsf12a|Cxcl16|Il34	-0.53	MyList
GO Biological Processes	19	GO:0043588	skin development	19_GO:0032502 developmental process	-2.2	2.8	3.2	20641	292	230	9	3.9	1.3	12843|13039|13167|13836|14284|14368|18128|74155|226519	Col1a2|Ctsl|Dbi|Epha2|Fosl2|Fzd6|Notch1|Errfi1|Lamc1	-0.53	MyList
GO Biological Processes	19	GO:0002224	toll-like receptor signaling pathway	19_GO:0002376 immune system process	-2.2	5.6	3.9	20641	64	230	4	1.7	0.86	17164|18035|140792|246746	Mapkapk2|Nfkbia|Colec12|Cd300lf	-0.53	MyList
GO Biological Processes	19	GO:0050728	negative regulation of inflammatory response	19_GO:0048519 negative regulation of biological process	-2.2	3.7	3.5	20641	145	230	6	2.6	1.1	12702|15937|16153|20085|20317|21929	Socs3|Ier3|Il10|Rps19|Serpinf1|Tnfaip3	-0.52	MyList
GO Biological Processes	19	GO:0002902	regulation of B cell apoptotic process	19_GO:0050789 regulation of biological process	-2.2	8.2	4.4	20641	33	230	3	1.3	0.75	16149|16153|17869	Cd74|Il10|Myc	-0.52	MyList
GO Biological Processes	19	GO:2001233	regulation of apoptotic signaling pathway	19_GO:0023052 signaling	-2.2	2.4	3.1	20641	404	230	11	4.8	1.4	12778|15937|15977|16149|17869|18413|18793|21929|27279|54711|64209	Ackr3|Ier3|Ifnb1|Cd74|Myc|Osm|Plaur|Tnfaip3|Tnfrsf12a|Plagl2|Herpud1	-0.52	MyList
GO Biological Processes	19	GO:0030003	cellular cation homeostasis	19_GO:0065007 biological regulation	-2.2	2.4	3.1	20641	404	230	11	4.8	1.4	11927|11938|12373|17869|19228|53322|64209|66162|213053|226781|622976	Atox1|Atp2a2|Casq2|Myc|Pth1r|Nucb2|Herpud1|Bola2|Slc39a14|Slc30a10|Gm6377	-0.52	MyList
GO Biological Processes	19	GO:0043122	regulation of I-kappaB kinase/NF-kappaB signaling	19_GO:0023052 signaling	-2.2	3.3	3.4	20641	192	230	7	3	1.1	16149|18036|18412|20196|21929|71648|230738	Cd74|Nfkbib|Sqstm1|S100a13|Tnfaip3|Optn|Zc3h12a	-0.52	MyList
GO Biological Processes	19	GO:0061180	mammary gland epithelium development	19_GO:0032502 developmental process	-2.2	5.5	3.9	20641	65	230	4	1.7	0.86	11839|12608|13836|15902	Areg|Cebpb|Epha2|Id2	-0.52	MyList
GO Biological Processes	19	GO:0003229	ventricular cardiac muscle tissue development	19_GO:0032502 developmental process	-2.2	5.5	3.9	20641	65	230	4	1.7	0.86	15214|15902|17300|18128	Hey2|Id2|Foxc1|Notch1	-0.52	MyList
GO Biological Processes	19	GO:0061077	chaperone-mediated protein folding	19_GO:0009987 cellular process	-2.2	5.5	3.9	20641	65	230	4	1.7	0.86	12017|12304|16149|64136	Bag1|Pdia4|Cd74|Sdf2l1	-0.52	MyList
GO Biological Processes	19	GO:0071219	cellular response to molecule of bacterial origin	19_GO:0044419 biological process involved in interspecies interaction between organisms	-2.2	2.7	3.2	20641	295	230	9	3.9	1.3	11502|12608|16153|18035|18036|21390|21929|66102|230738	Adam9|Cebpb|Il10|Nfkbia|Nfkbib|Tbxa2r|Tnfaip3|Cxcl16|Zc3h12a	-0.52	MyList
KEGG Pathway	24	mmu05224	Breast cancer		-2.2	3.7	3.4	20641	147	230	6	2.6	1.1	14368|15214|16449|17869|18128|18131	Fzd6|Hey2|Jag1|Myc|Notch1|Notch3	-0.51	MyList
GO Biological Processes	19	GO:0120161	regulation of cold-induced thermogenesis	19_GO:0032501 multicellular organismal process	-2.2	3.7	3.4	20641	147	230	6	2.6	1.1	12608|13819|18128|67092|101631|216850	Cebpb|Epas1|Notch1|Gatm|Pwwp2b|Kdm6b	-0.51	MyList
GO Biological Processes	19	GO:0001942	hair follicle development	19_GO:0032502 developmental process	-2.2	4.3	3.6	20641	104	230	5	2.2	0.96	13039|13167|14368|18128|226519	Ctsl|Dbi|Fzd6|Notch1|Lamc1	-0.51	MyList
GO Biological Processes	19	GO:0043467	regulation of generation of precursor metabolites and energy	19_GO:0008152 metabolic process	-2.2	3.6	3.4	20641	148	230	6	2.6	1.1	15937|17869|17992|67267|70556|269224	Ier3|Myc|Ndufa4|Uqcc2|Slc25a33|Pask	-0.5	MyList
GO Biological Processes	19	GO:0008585	female gonad development	19_GO:0022414 reproductive process	-2.2	4.3	3.6	20641	105	230	5	2.2	0.96	11504|11576|12608|17300|99929	Adamts1|Afp|Cebpb|Foxc1|Tiparp	-0.49	MyList
GO Biological Processes	19	GO:0061061	muscle structure development	19_GO:0032502 developmental process	-2.2	2.2	3	20641	529	230	13	5.7	1.5	11535|11938|12292|12373|13654|13819|15214|16814|17300|17869|18128|66139|216850	Adm|Atp2a2|Cacna1s|Casq2|Egr2|Epas1|Hey2|Lbx1|Foxc1|Myc|Notch1|Mymk|Kdm6b	-0.48	MyList
GO Biological Processes	19	GO:0046916	cellular transition metal ion homeostasis	19_GO:0065007 biological regulation	-2.2	4.2	3.5	20641	106	230	5	2.2	0.96	11927|17869|66162|213053|226781	Atox1|Myc|Bola2|Slc39a14|Slc30a10	-0.48	MyList
GO Biological Processes	19	GO:0007006	mitochondrial membrane organization	19_GO:0009987 cellular process	-2.2	4.2	3.5	20641	106	230	5	2.2	0.96	11983|15937|17869|67067|78617	Atpif1|Ier3|Myc|Romo1|Cstad	-0.48	MyList
GO Biological Processes	19	GO:0045598	regulation of fat cell differentiation	19_GO:0032502 developmental process	-2.2	3.6	3.4	20641	150	230	6	2.6	1.1	12457|12608|15902|16449|53322|230738	Noct|Cebpb|Id2|Jag1|Nucb2|Zc3h12a	-0.47	MyList
GO Biological Processes	19	GO:0001706	endoderm formation	19_GO:0032502 developmental process	-2.2	7.7	4.2	20641	35	230	3	1.3	0.75	14268|68196|319520	Fn1|Hsbp1|Dusp4	-0.47	MyList
GO Biological Processes	19	GO:0017004	cytochrome complex assembly	19_GO:0009987 cellular process	-2.2	7.7	4.2	20641	35	230	3	1.3	0.75	67267|70556|100503890	Uqcc2|Slc25a33|Pet100	-0.47	MyList
GO Biological Processes	19	GO:1903715	regulation of aerobic respiration	19_GO:0008152 metabolic process	-2.2	7.7	4.2	20641	35	230	3	1.3	0.75	17869|67267|70556	Myc|Uqcc2|Slc25a33	-0.47	MyList
GO Biological Processes	19	GO:0003206	cardiac chamber morphogenesis	19_GO:0032502 developmental process	-2.2	3.6	3.4	20641	151	230	6	2.6	1.1	11504|15214|15902|16449|17300|18128	Adamts1|Hey2|Id2|Jag1|Foxc1|Notch1	-0.46	MyList
GO Biological Processes	19	GO:0002009	morphogenesis of an epithelium	19_GO:0032502 developmental process	-2.2	2.2	3	20641	533	230	13	5.7	1.5	11535|11839|12702|12826|13039|13836|14368|16153|16449|16814|17869|18128|226519	Adm|Areg|Socs3|Col4a1|Ctsl|Epha2|Fzd6|Il10|Jag1|Lbx1|Myc|Notch1|Lamc1	-0.46	MyList
GO Biological Processes	19	GO:0022405	hair cycle process	19_GO:0032501 multicellular organismal process	-2.1	4.2	3.5	20641	108	230	5	2.2	0.96	13039|13167|14368|18128|226519	Ctsl|Dbi|Fzd6|Notch1|Lamc1	-0.46	MyList
GO Biological Processes	19	GO:0046545	development of primary female sexual characteristics	19_GO:0022414 reproductive process	-2.1	4.2	3.5	20641	108	230	5	2.2	0.96	11504|11576|12608|17300|99929	Adamts1|Afp|Cebpb|Foxc1|Tiparp	-0.46	MyList
GO Biological Processes	19	GO:0022404	molting cycle process	19_GO:0032501 multicellular organismal process	-2.1	4.2	3.5	20641	108	230	5	2.2	0.96	13039|13167|14368|18128|226519	Ctsl|Dbi|Fzd6|Notch1|Lamc1	-0.46	MyList
GO Biological Processes	19	GO:0098773	skin epidermis development	19_GO:0032502 developmental process	-2.1	4.2	3.5	20641	108	230	5	2.2	0.96	13039|13167|14368|18128|226519	Ctsl|Dbi|Fzd6|Notch1|Lamc1	-0.46	MyList
GO Biological Processes	19	GO:0045668	negative regulation of osteoblast differentiation	19_GO:0048519 negative regulation of biological process	-2.1	5.2	3.7	20641	69	230	4	1.7	0.86	11839|12457|15902|18128	Areg|Noct|Id2|Notch1	-0.45	MyList
GO Biological Processes	19	GO:0010922	positive regulation of phosphatase activity	19_GO:0048518 positive regulation of biological process	-2.1	7.5	4.1	20641	36	230	3	1.3	0.75	17872|56193|109700	Ppp1r15a|Plek|Itga1	-0.45	MyList
GO Biological Processes	19	GO:0045577	regulation of B cell differentiation	19_GO:0002376 immune system process	-2.1	7.5	4.1	20641	36	230	3	1.3	0.75	15902|16153|16186	Id2|Il10|Il2rg	-0.45	MyList
GO Biological Processes	19	GO:0031069	hair follicle morphogenesis	19_GO:0032502 developmental process	-2.1	7.5	4.1	20641	36	230	3	1.3	0.75	13039|18128|226519	Ctsl|Notch1|Lamc1	-0.45	MyList
Reactome Gene Sets	6	R-MMU-5628897	TP53 Regulates Metabolic Genes		-2.1	5.1	3.7	20641	70	230	4	1.7	0.86	12861|17992|66142|110323	Cox6a1|Ndufa4|Cox7b|Cox6b1	-0.43	MyList
GO Biological Processes	19	GO:0045600	positive regulation of fat cell differentiation	19_GO:0032502 developmental process	-2.1	5.1	3.7	20641	70	230	4	1.7	0.86	12457|12608|15902|230738	Noct|Cebpb|Id2|Zc3h12a	-0.43	MyList
GO Biological Processes	19	GO:0042058	regulation of epidermal growth factor receptor signaling pathway	19_GO:0023052 signaling	-2.1	5.1	3.7	20641	70	230	4	1.7	0.86	11839|18793|74155|109700	Areg|Plaur|Errfi1|Itga1	-0.43	MyList
GO Biological Processes	19	GO:0016525	negative regulation of angiogenesis	19_GO:0048519 negative regulation of biological process	-2.1	4.1	3.4	20641	110	230	5	2.2	0.96	11504|13836|17300|20317|100952	Adamts1|Epha2|Foxc1|Serpinf1|Emilin1	-0.43	MyList
KEGG Pathway	24	mmu05145	Toxoplasmosis		-2.1	4.1	3.4	20641	110	230	5	2.2	0.96	16153|16773|18035|18036|226519	Il10|Lama2|Nfkbia|Nfkbib|Lamc1	-0.43	MyList
GO Biological Processes	19	GO:0006873	cellular ion homeostasis	19_GO:0065007 biological regulation	-2.1	2.3	3	20641	421	230	11	4.8	1.4	11927|11938|12373|17869|19228|53322|64209|66162|213053|226781|622976	Atox1|Atp2a2|Casq2|Myc|Pth1r|Nucb2|Herpud1|Bola2|Slc39a14|Slc30a10|Gm6377	-0.43	MyList
GO Biological Processes	19	GO:0051084	'de novo' post-translational protein folding	19_GO:0009987 cellular process	-2.1	7.3	4.1	20641	37	230	3	1.3	0.75	12017|16149|64136	Bag1|Cd74|Sdf2l1	-0.43	MyList
CORUM	33	CORUM:381	Respiratory chain complex I, mitochondrial		-2.1	7.3	4.1	20641	37	230	3	1.3	0.75	17992|66091|78330	Ndufa4|Ndufa3|Ndufv3	-0.43	MyList
WikiPathways	27	WP37	IL-1 signaling pathway		-2.1	7.3	4.1	20641	37	230	3	1.3	0.75	18035|18036|18412	Nfkbia|Nfkbib|Sqstm1	-0.43	MyList
Reactome Gene Sets	6	R-MMU-8875878	MET promotes cell motility		-2.1	7.3	4.1	20641	37	230	3	1.3	0.75	12843|14268|16773	Col1a2|Fn1|Lama2	-0.43	MyList
GO Biological Processes	19	GO:0061384	heart trabecula morphogenesis	19_GO:0032502 developmental process	-2.1	7.3	4.1	20641	37	230	3	1.3	0.75	11504|15214|18128	Adamts1|Hey2|Notch1	-0.43	MyList
GO Biological Processes	19	GO:0001666	response to hypoxia	19_GO:0050896 response to stimulus	-2.1	3.1	3.2	20641	204	230	7	3	1.1	13819|14284|17869|18128|20657|231207|246154	Epas1|Fosl2|Myc|Notch1|Sod3|Cpeb2|Vasn	-0.43	MyList
KEGG Pathway	24	mmu05200	Pathways in cancer		-2.1	2.1	2.9	20641	543	230	13	5.7	1.5	12826|13819|14268|14368|15214|16186|16449|16773|17869|18035|18128|18131|226519	Col4a1|Epas1|Fn1|Fzd6|Hey2|Il2rg|Jag1|Lama2|Myc|Nfkbia|Notch1|Notch3|Lamc1	-0.43	MyList
GO Biological Processes	19	GO:0007492	endoderm development	19_GO:0032502 developmental process	-2.1	5.1	3.6	20641	71	230	4	1.7	0.86	14268|18128|68196|319520	Fn1|Notch1|Hsbp1|Dusp4	-0.43	MyList
Reactome Gene Sets	6	R-MMU-216083	Integrin cell surface interactions		-2.1	5.1	3.6	20641	71	230	4	1.7	0.86	12826|12843|14268|109700	Col4a1|Col1a2|Fn1|Itga1	-0.43	MyList
GO Biological Processes	19	GO:0048146	positive regulation of fibroblast proliferation	19_GO:0048518 positive regulation of biological process	-2.1	5.1	3.6	20641	71	230	4	1.7	0.86	14268|14284|16149|17869	Fn1|Fosl2|Cd74|Myc	-0.43	MyList
GO Biological Processes	19	GO:0051048	negative regulation of secretion	19_GO:0051179 localization	-2.1	3.1	3.2	20641	205	230	7	3	1.1	11957|12257|16149|18128|18413|53322|73205	Atp5j|Tspo|Cd74|Notch1|Osm|Nucb2|C9orf72	-0.42	MyList
GO Biological Processes	19	GO:0032368	regulation of lipid transport	19_GO:0051179 localization	-2.1	3.4	3.2	20641	157	230	6	2.6	1.1	11957|12257|13167|18035|53322|64292	Atp5j|Tspo|Dbi|Nfkbia|Nucb2|Ptges	-0.42	MyList
GO Biological Processes	19	GO:2000181	negative regulation of blood vessel morphogenesis	19_GO:0048519 negative regulation of biological process	-2.1	4	3.4	20641	112	230	5	2.2	0.96	11504|13836|17300|20317|100952	Adamts1|Epha2|Foxc1|Serpinf1|Emilin1	-0.42	MyList
GO Biological Processes	19	GO:0045639	positive regulation of myeloid cell differentiation	19_GO:0002376 immune system process	-2.1	4	3.4	20641	112	230	5	2.2	0.96	15902|16149|16449|22177|76527	Id2|Cd74|Jag1|Tyrobp|Il34	-0.42	MyList
GO Biological Processes	19	GO:0002366	leukocyte activation involved in immune response	19_GO:0002376 immune system process	-2.1	3	3.1	20641	206	230	7	3	1.1	12051|14127|15977|16149|18106|21929|22177	Bcl3|Fcer1g|Ifnb1|Cd74|Cd244a|Tnfaip3|Tyrobp	-0.41	MyList
GO Biological Processes	19	GO:0031330	negative regulation of cellular catabolic process	19_GO:0048519 negative regulation of biological process	-2.1	2.8	3.1	20641	258	230	8	3.5	1.2	12257|12457|13167|16153|17164|21929|56190|80750	Tspo|Noct|Dbi|Il10|Mapkapk2|Tnfaip3|Rbm38|N4bp1	-0.41	MyList
GO Biological Processes	19	GO:0002763	positive regulation of myeloid leukocyte differentiation	19_GO:0002376 immune system process	-2.1	5	3.6	20641	72	230	4	1.7	0.86	15902|16149|22177|76527	Id2|Cd74|Tyrobp|Il34	-0.41	MyList
GO Biological Processes	19	GO:0031623	receptor internalization	19_GO:0051179 localization	-2.1	5	3.6	20641	72	230	4	1.7	0.86	11535|12778|13429|14127	Adm|Ackr3|Dnm1|Fcer1g	-0.41	MyList
Reactome Gene Sets	6	R-MMU-8953854	Metabolism of RNA		-2.1	2.1	2.9	20641	547	230	13	5.7	1.5	11811|11837|16785|16898|17164|19951|20068|20084|20085|66489|67671|68028|114641	Apobec2|Rplp0|Rpsa|Rps2|Mapkapk2|Rpl32|Rps17|Rps18|Rps19|Rpl35|Rpl38|Rpl22l1|Rpl31	-0.41	MyList
GO Biological Processes	19	GO:0006458	'de novo' protein folding	19_GO:0009987 cellular process	-2.1	7.1	4	20641	38	230	3	1.3	0.75	12017|16149|64136	Bag1|Cd74|Sdf2l1	-0.41	MyList
GO Biological Processes	19	GO:0032692	negative regulation of interleukin-1 production	19_GO:0048519 negative regulation of biological process	-2.1	7.1	4	20641	38	230	3	1.3	0.75	21929|74155|230738	Tnfaip3|Errfi1|Zc3h12a	-0.41	MyList
GO Biological Processes	19	GO:1901343	negative regulation of vasculature development	19_GO:0048519 negative regulation of biological process	-2.1	4	3.4	20641	113	230	5	2.2	0.96	11504|13836|17300|20317|100952	Adamts1|Epha2|Foxc1|Serpinf1|Emilin1	-0.41	MyList
GO Biological Processes	19	GO:0090257	regulation of muscle system process	19_GO:0032501 multicellular organismal process	-2	2.8	3	20641	260	230	8	3.5	1.2	11938|12292|12373|18128|21390|66139|74155|230738	Atp2a2|Cacna1s|Casq2|Notch1|Tbxa2r|Mymk|Errfi1|Zc3h12a	-0.4	MyList
Reactome Gene Sets	6	R-MMU-8957275	Post-translational protein phosphorylation		-2	3.9	3.3	20641	114	230	5	2.2	0.96	11576|12870|14268|14314|15529	Afp|Cp|Fn1|Fstl1|Sdc2	-0.4	MyList
GO Biological Processes	19	GO:0030336	negative regulation of cell migration	19_GO:0040011 locomotion	-2	2.6	3	20641	315	230	9	3.9	1.3	12317|12512|16149|16449|18128|20317|21390|69216|100952	Calr|Cd63|Cd74|Jag1|Notch1|Serpinf1|Tbxa2r|Svbp|Emilin1	-0.4	MyList
GO Biological Processes	19	GO:0022407	regulation of cell-cell adhesion	19_GO:0050789 regulation of biological process	-2	2.2	2.8	20641	490	230	12	5.2	1.5	12608|15977|16149|16153|16186|16449|18106|18128|18793|21929|22329|230738	Cebpb|Ifnb1|Cd74|Il10|Il2rg|Jag1|Cd244a|Notch1|Plaur|Tnfaip3|Vcam1|Zc3h12a	-0.39	MyList
GO Biological Processes	19	GO:0002274	myeloid leukocyte activation	19_GO:0002376 immune system process	-2	3.4	3.2	20641	160	230	6	2.6	1.1	11502|12273|14127|15977|18106|22177	Adam9|C5ar1|Fcer1g|Ifnb1|Cd244a|Tyrobp	-0.39	MyList
Reactome Gene Sets	6	R-MMU-157118	Signaling by NOTCH		-2	6.9	3.9	20641	39	230	3	1.3	0.75	16449|18128|18131	Jag1|Notch1|Notch3	-0.39	MyList
GO Biological Processes	19	GO:1901020	negative regulation of calcium ion transmembrane transporter activity	19_GO:0051179 localization	-2	6.9	3.9	20641	39	230	3	1.3	0.75	12373|19700|64095	Casq2|Rem1|Gpr35	-0.39	MyList
GO Biological Processes	19	GO:0002263	cell activation involved in immune response	19_GO:0002376 immune system process	-2	3	3.1	20641	210	230	7	3	1.1	12051|14127|15977|16149|18106|21929|22177	Bcl3|Fcer1g|Ifnb1|Cd74|Cd244a|Tnfaip3|Tyrobp	-0.39	MyList
GO Biological Processes	19	GO:0002027	regulation of heart rate	19_GO:0032501 multicellular organismal process	-2	3.9	3.3	20641	115	230	5	2.2	0.96	11535|11957|12373|13819|15214	Adm|Atp5j|Casq2|Epas1|Hey2	-0.39	MyList
GO Biological Processes	19	GO:0030593	neutrophil chemotaxis	19_GO:0040011 locomotion	-2	4.9	3.5	20641	74	230	4	1.7	0.86	12273|14127|20308|109700	C5ar1|Fcer1g|Ccl9|Itga1	-0.39	MyList
GO Biological Processes	19	GO:0048872	homeostasis of number of cells	19_GO:0065007 biological regulation	-2	2.5	2.9	20641	317	230	9	3.9	1.3	11983|13819|14314|15902|18128|20068|20085|21929|59308	Atpif1|Epas1|Fstl1|Id2|Notch1|Rps17|Rps19|Tnfaip3|Emcn	-0.39	MyList
GO Biological Processes	19	GO:0062012	regulation of small molecule metabolic process	19_GO:0008152 metabolic process	-2	2.4	2.9	20641	375	230	10	4.3	1.3	13167|14913|15937|16149|17869|18106|19228|53322|56193|269224	Dbi|Guca1a|Ier3|Cd74|Myc|Cd244a|Pth1r|Nucb2|Plek|Pask	-0.38	MyList
GO Biological Processes	19	GO:0007498	mesoderm development	19_GO:0032502 developmental process	-2	3.9	3.3	20641	116	230	5	2.2	0.96	13836|17300|23872|67671|216850	Epha2|Foxc1|Ets2|Rpl38|Kdm6b	-0.38	MyList
GO Biological Processes	19	GO:0042633	hair cycle	19_GO:0032501 multicellular organismal process	-2	3.9	3.3	20641	116	230	5	2.2	0.96	13039|13167|14368|18128|226519	Ctsl|Dbi|Fzd6|Notch1|Lamc1	-0.38	MyList
GO Biological Processes	19	GO:0042303	molting cycle	19_GO:0032501 multicellular organismal process	-2	3.9	3.3	20641	116	230	5	2.2	0.96	13039|13167|14368|18128|226519	Ctsl|Dbi|Fzd6|Notch1|Lamc1	-0.38	MyList
GO Biological Processes	19	GO:0045667	regulation of osteoblast differentiation	19_GO:0032502 developmental process	-2	3.3	3.2	20641	162	230	6	2.6	1.1	11839|12457|12608|15902|16449|18128	Areg|Noct|Cebpb|Id2|Jag1|Notch1	-0.38	MyList
GO Biological Processes	19	GO:1901184	regulation of ERBB signaling pathway	19_GO:0023052 signaling	-2	4.8	3.5	20641	75	230	4	1.7	0.86	11839|18793|74155|109700	Areg|Plaur|Errfi1|Itga1	-0.38	MyList
GO Biological Processes	19	GO:0071347	cellular response to interleukin-1	19_GO:0050896 response to stimulus	-2	4.8	3.5	20641	75	230	4	1.7	0.86	12608|14268|20308|230738	Cebpb|Fn1|Ccl9|Zc3h12a	-0.38	MyList
GO Biological Processes	19	GO:0048663	neuron fate commitment	19_GO:0032502 developmental process	-2	4.8	3.5	20641	75	230	4	1.7	0.86	15902|16814|18128|18131	Id2|Lbx1|Notch1|Notch3	-0.38	MyList
GO Biological Processes	19	GO:0010591	regulation of lamellipodium assembly	19_GO:0050789 regulation of biological process	-2	6.7	3.9	20641	40	230	3	1.3	0.75	13836|14086|74055	Epha2|Fscn1|Plce1	-0.37	MyList
GO Biological Processes	19	GO:0035924	cellular response to vascular endothelial growth factor stimulus	19_GO:0050896 response to stimulus	-2	6.7	3.9	20641	40	230	3	1.3	0.75	17164|17300|18128	Mapkapk2|Foxc1|Notch1	-0.37	MyList
